# Supplementary material for: Parametrization of Zirconium for DFTB3/3OB: A Pathway to Study Complex Zr‐Compounds for Biomedical and Material Science Applications
Source: J Comput Chem. 2025 May 26;46(14):e70140. doi: 10.1002/jcc.70140 (PMC12105804; doi:10.1002/jcc.70140)
Supplement: Supplementary file 2 — Data Files S1. [file JCC-46-0-s001.zip]

Archive with 2 entries (2 files):
- 3OB-Zr_sk_files.zip
- rmsd_info.ods
