# Supplementary material for: Parametrization of Zirconium for DFTB3/3OB: A Pathway to Study Complex Zr‐Compounds for Biomedical and Material Science Applications
Source: J Comput Chem. 2025 May 26;46(14):e70140. doi: 10.1002/jcc.70140 (PMC12105804; doi:10.1002/jcc.70140)
Supplement: Supplementary file 2 — Data Files S1. [file JCC-46-0-s001.zip › rmsd_info.ods]

## Sheet: rmsd_info
					RMSD / Å
					Relative to CSD				Relative to DFTB3/3OB
CSD ID	Formula	Molecular Mass / u	Zr*	Zr-X**	DFTB3/3OB	DFTB2/PTBP	GFN2-xTB	MACE-MP-0	DFTB2/PTBP	GFN2-xTB	MACE-MP-0		*	Number of Zr atoms in the structure
ABESUV	Zr2C78H106N2O4	1318.164	2	5	0.2908	0.1925	0.2573	0.0759	0.375	0.3035	0.2973		**	Average number of atoms within 2.5 Å of the Zr atoms
ABETUW	Zr2C42H44	731.262	2	10.5	0.1894	0.4292	0.181	0.2243	0.3704	0.0338	0.3478
ABOZEW	ZrC25Cl2H32	494.655	1	8	0.1553	0.1762	0.1582	0.1844	0.0761	0.1259	0.1933
ABUGIO	ZrC29H49NP2	564.89	1	4	0.116	0.1079	0.1352	0.1043	0.1229	0.053	0.15
ABUTIB	ZrC20H31OP	409.665	1	4	0.3939	0.1586	0.2257	0.251	0.3595	0.2897	0.4391
ABUTOH	ZrC17H25OP	367.584	1	7	0.3908	0.1509	0.2078	0.2351	0.3576	0.2816	0.4413
ACACZR02	ZrC20H28O8	487.66	1	8	0.4222	0.0577	0.4795	0.0903	0.4363	0.3389	0.421
ACACZR04	ZrC20H28O8	487.66	1	8	0.4102	0.0941	0.4764	0.111	0.3797	0.3462	0.3772
ACOPEP	ZrC30ClH29NP	561.217	1	1	0.6512	0.3969	0.2042	0.1582	0.4556	0.6558	0.6524
ACUPOH	ZrC20H26N2	385.666	1	3	0.1498	0.3171	0.1513	0.2442	0.2951	0.0299	0.3408
ACZRNT10	ZrC10H14N2O10	413.45	1	8	0.0739	0.0666	0.1181	0.0668	0.0755	0.0822	0.1034
ADALUM	Zr2C48Cl4H48P4	1073.055	2	2	0.2872	0.3529	0.2862	0.4772	0.2705	0.1843	0.5182
ADANOJ	ZrC30ClH34N	535.283	1	2	0.1203	0.1319	0.1376	0.1718	0.1113	0.0525	0.196
ADEWEL	ZrC49H59N3	781.256	1	2	0.1342	0.1357	0.1492	0.1795	0.108	0.0719	0.2221
ADIXOA	ZrC26H40O4S2	571.946	1	3	0.1537	0.2419	0.1644	0.2397	0.1844	0.0697	0.2829
ADOCUT	ZrC19H26	345.641	1	4	0.2787	0.1607	0.3488	0.2543	0.1857	0.1133	0.3748
AFEPEI	ZrC52H72N4O4	908.396	1	8	0.1022	0.1121	0.1265	0.1412	0.1146	0.0586	0.0879
AFIHEC	ZrC15H28N2	327.627	1	4	0.1409	0.1982	0.1178	0.1617	0.1352	0.0413	0.2271
AFIHIG	ZrC19H34N2	381.719	1	4	0.1439	0.3437	0.1274	0.1584	0.2972	0.041	0.225
AGIJIJ	ZrC19H26	345.641	1	4	0.2094	0.1404	0.2043	0.3579	0.1146	0.0591	0.4651
AGIJOP	ZrBrC17H37P4	536.506	1	3	0.2503	0.1165	0.1793	0.0927	0.2989	0.1562	0.2556
AHIXOF	Zr2C36Cl4H44	800.996	2	5	0.1703	0.2743	0.2082	0.2757	0.2158	0.1388	0.3539
AHIXUL	ZrC32H36	511.864	1	8	0.1969	0.1154	0.2212	0.2494	0.173	0.048	0.3956
AHIYAS	ZrC18Cl2H24	402.514	1	8	0.1358	0.0881	0.1856	0.2413	0.0854	0.0869	0.3477
AHIYEW	ZrC19Cl2H26	416.541	1	8	0.1365	0.0849	0.1877	0.2361	0.0838	0.0838	0.3486
AJEBAU	ZrC42H30	625.926	1	4	0.1187	0.0951	0.1928	0.1898	0.044	0.1332	0.2413
AJEGEB	ZrC67H76N2O6	1096.577	1	6	0.1875	0.2321	0.0995	0.0638	0.1941	0.1764	0.1781
AJIJUY	ZrC31Cl2H22S	588.701	1	4	0.1418	0.1099	0.185	0.2309	0.0965	0.088	0.3299
AJODAG	ZrC22Cl2H34O4	524.634	1	4	0.1537	0.1434	0.1745	0.2045	0.0601	0.101	0.2307
AJUROP	Zr2C39Cl4H70O	879.236	2	6	0.2086	0.2082	0.141	0.1122	0.1738	0.1261	0.2376
AKOPIA	ZrC45H56N4	744.195	1	6	0.3141	0.205	0.2755	0.0929	0.2374	0.2176	0.3198
ALUWUA	Zr2C36H60N4P4	855.247	2	1	0.1698	0.2959	0.2447	0.2791	0.2909	0.137	0.4027
AMADUO	Zr3C49H108O11	1147.064	3	6	0.2204	0.3591	0.128	0.0756	0.2665	0.2283	0.2259
AMAKII	Zr2C39Cl4H50N4O	915.104	2	6.5	0.0875	0.1762	0.147	0.164	0.1491	0.1073	0.186
AMEDUS	ZrC50Cl2H34	796.946	1	5	0.1421	0.1895	0.1976	0.2075	0.1478	0.1123	0.2863
ANOHET	ZrC38H52O2	632.056	1	8	0.1366	0.1186	0.1212	0.1362	0.1136	0.0911	0.2299
ANOHIX	Zr2C56H64O8	1047.568	2	6	0.2072	0.163	0.1295	0.1587	0.1451	0.1515	0.3195
ANOHOD	ZrC29ClH41O	532.32	1	7	0.1865	0.1213	0.1558	0.1722	0.1295	0.0639	0.2601
ANOHUJ	ZrC32H42O	533.911	1	6	0.1901	0.1907	0.2151	0.1154	0.1024	0.1313	0.2318
ANOJEV	Zr4C88Cl4H108O4	1736.524	4	5	0.3541	0.2595	0.4068	0.2409	0.4565	0.1618	0.4709
ANOJIZ	ZrBr2C32H42	677.72	1	2	0.2697	0.1342	0.2834	0.265	0.2133	0.0712	0.4436
ANOJOF	ZrC32Cl2H42	588.812	1	4	0.1403	0.1095	0.1936	0.2733	0.0653	0.0973	0.3619
ANOJUL	Zr2C92H112	1400.356	2	2.5	0.182	0.3088	0.1732	0.338	0.2213	0.0829	0.4279
ANOKAS	ZrC46H56	700.178	1	4	0.1733	0.1753	0.1742	0.3151	0.0905	0.0499	0.3874
ANOKEW	ZrBr2C30H38	649.666	1	2	0.3771	0.1345	0.3045	0.2022	0.3293	0.1866	0.4818
ANOMUO	ZrC30H36O2	519.84	1	7	0.2384	0.2521	0.1896	0.1568	0.3361	0.124	0.3087
APEXIE	Zr2C40H67N3O8	900.437	2	6.5	0.2977	0.5047	0.0906	0.0915	0.5419	0.2954	0.2827
APEXOK	Zr4C60H76N8O14	1498.206	4	7	0.3605	0.3464	0.1523	0.139	0.3023	0.3407	0.3395
APEXUQ	Zr2C36H52N4O8	851.28	2	7	0.1322	0.3889	0.1076	0.0943	0.3984	0.1184	0.1602
APOBEO	ZrC19Cl2H28N2	446.571	1	3	0.1114	0.1635	0.1302	0.1115	0.1029	0.0679	0.1414
APOBIS	ZrC26Cl2H36N2	538.712	1	3	0.1751	0.2923	0.1144	0.1873	0.1452	0.1734	0.1819
APODEQ	ZrC46H69N3	755.303	1	5	0.1239	0.2031	0.1211	0.0581	0.1195	0.117	0.1265
APOSIJ	ZrC30Cl2H41O2P	626.754	1	4	0.415	0.1595	0.1434	0.1296	0.3953	0.4213	0.3941
AQICIN	ZrC24Cl4H22N2O	587.477	1	3	0.0817	0.1209	0.1728	0.1879	0.1211	0.145	0.2038
AQICUZ	ZrC32Cl2H38N2O	628.793	1	3	0.0844	0.126	0.1192	0.0916	0.1058	0.0986	0.1101
ARALAH	ZrC46H78O2S2	818.472	1	4	0.2643	0.3332	0.1086	0.0544	0.3841	0.2274	0.2889
ARALIP	ZrC39Cl4H60O2S2	858.051	1	4	0.3377	0.0983	0.1236	0.0702	0.3561	0.3273	0.3412
AROHEW	ZrC27Cl3H29N4O	623.13	1	5	0.0938	0.1414	0.1401	0.2091	0.1243	0.1018	0.237
AROHIA	ZrC23Cl3H19N4O	565.006	1	5	0.1081	0.2453	0.1446	0.4351	0.2255	0.1108	0.4463
AROPUU	Zr2C56Cl8H52N4O2	1279.106	2	5	0.3828	0.1844	0.2021	0.2806	0.4211	0.4179	0.4261
AROZEO	ZrC29H33N3O6	610.822	1	7	0.19	0.0632	0.1639	0.063	0.2251	0.0912	0.2317
ARUBAS	ZrC45Cl2H62N4O4	885.139	1	4	0.3734	0.0679	0.0795	0.075	0.3987	0.3524	0.4017
ATITAA	ZrC46H54	698.162	1	3	0.218	0.1988	0.2174	0.2639	0.1364	0.066	0.4248
ATITEE	Zr2C80Cl2H116	1331.156	2	3	0.1696	0.2215	0.1689	0.2253	0.1527	0.0642	0.3573
ATUROX	ZrC32Cl2H40	586.796	1	4	0.1289	0.101	0.1752	0.3214	0.0816	0.0768	0.3961
ATURUD	ZrC32Cl2H40	586.796	1	4	0.1593	0.1347	0.2099	0.2141	0.08	0.0836	0.3358
AVECOU	ZrC50Cl8H69N	1058.933	1	5	0.0905	0.1399	0.1136	0.1358	0.1111	0.0759	0.1302
AWAMAP	ZrC32H46O2	553.942	1	3	0.1828	0.1918	0.307	0.133	0.0715	0.331	0.2452
AWAMET	ZrC29H40O2	511.861	1	2	0.1589	0.2224	0.161	0.1367	0.1415	0.2132	0.2304
AWUTIV	ZrC32Cl2H48N2O3	670.871	1	7	0.1929	0.144	0.1332	0.0669	0.12	0.1996	0.2043
AXIFOE	ZrBr2C22H24N2	567.48	1	2	0.278	0.1688	0.3021	0.1144	0.271	0.1117	0.2505
AXIJEW	ZrC17H31P	357.633	1	10	0.2299	0.1327	0.2053	0.2984	0.1487	0.056	0.3129
AXOVIS	Zr2C76Cl4H68	1305.628	2	4.5	0.2171	0.3067	0.2718	0.3145	0.2091	0.1753	0.3937
AYIVOU	ZrC24H18N4O9	597.651	1	8	0.2488	0.1131	0.1552	0.0501	0.2978	0.138	0.2312
BAJMOP	Zr2C53H54N2	901.477	2	5.5	0.2777	0.2138	0.2367	0.171	0.3423	0.1263	0.3611
BAMQEM	ZrC21H25P	399.629	1	2	0.5178	0.1309	0.2684	0.1716	0.5016	0.3736	0.5661
BAMQIQ	ZrC40H36	607.952	1	5	0.3026	0.2262	0.2945	0.3267	0.171	0.1945	0.297
BAMTAL	ZrC33H46N3O	591.975	1	6	0.1248	0.1518	0.1394	0.1229	0.1854	0.0713	0.1452
BAMVIU	Zr2C24H32	502.968	2	5	0.2331	0.1993	0.2561	0.3944	0.2594	0.0393	0.5684
BARVOI	ZrC44Cl2H60N2O5	859.097	1	6	0.1222	0.3945	0.1201	0.1951	0.3928	0.1182	0.2619
BARVUO	ZrC41H54N2O4	730.117	1	6	0.1241	0.3274	0.1222	0.0717	0.3497	0.1067	0.1698
BAXPAR	ZrC21H28	371.679	1	7	0.1863	0.1385	0.1973	0.2471	0.1099	0.0312	0.2909
BAXPAR10	ZrC21H28	371.679	1	7	0.1858	0.1383	0.2004	0.2481	0.1091	0.0371	0.2916
BAXQEX	ZrC63H79NO3	989.553	1	5	0.1869	0.3571	0.0868	0.2072	0.3133	0.1662	0.2754
BEBHEW	ZrC55Cl3H63N2O6	1045.691	1	6	0.0886	0.1957	0.1046	0.0886	0.1854	0.0795	0.1011
BEDMIH	Zr2C40H72N16	959.576	2	8	0.258	0.0941	0.3474	0.0851	0.2836	0.215	0.2721
BEDXAK	ZrC22H40P2	457.734	1	4	0.4379	0.1814	0.2371	0.1457	0.4132	0.3347	0.5216
BEDXOA	ZrC32F12H40O12	935.865	1	8	0.3528	0.2254	0.2388	0.2499	0.3289	0.2221	0.3923
BEKHUY	ZrC34Cl2H26N2	624.72	1	5	0.1678	0.2089	0.2056	0.2303	0.194	0.0794	0.3261
BEKJIO	ZrC40Cl2H38N2	708.882	1	4	0.1297	0.1569	0.1764	0.1297	0.1578	0.0828	0.2296
BEKJOU	ZrC42Cl2H42N2	736.936	1	5	0.1414	0.1849	0.1727	0.1537	0.1474	0.0807	0.2642
BEKJUA	ZrC49Cl2H50N2	829.077	1	4	0.1692	0.236	0.1568	0.1487	0.1679	0.1357	0.2801
BEKPEM	ZrC18H24	331.614	1	6	0.2441	0.1741	0.2351	0.3444	0.0878	0.024	0.4899
BEMMOW	ZrC24Cl2H22	472.564	1	4	0.1511	0.1311	0.1964	0.2303	0.0893	0.0961	0.2839
BEMMUC	ZrC34Cl2H38	608.802	1	4	0.1224	0.1545	0.1621	0.1255	0.1134	0.0761	0.1316
BEMNAJ	ZrC35Cl4H40	693.729	1	7	0.1156	0.0972	0.1697	0.1537	0.0824	0.0913	0.2216
BENKIQ	Zr2C47H56S2	867.533	2	4	0.1734	0.1541	0.2384	0.2301	0.1469	0.1307	0.3586
BEPXIE	Zr2C42Cl4H54N2O	927.155	2	5	0.4835	0.1954	0.1953	0.1531	0.5024	0.4485	0.4629
BEQRAQ	Zr2C16Cl6H32O5	699.575	2	6	0.1215	0.1959	0.1621	0.1179	0.1996	0.1216	0.1474
BESGIQ	ZrC34H42O4	605.93	1	4	0.2665	0.2808	0.1222	0.3674	0.3315	0.2516	0.4131
BEWNIB	ZrC35H48N2O	604.006	1	4	0.167	0.1928	0.1248	0.1235	0.1836	0.1034	0.2319
BEXDUG	ZnZrC46H64N2	801.636	1	3	0.1801	0.1899	0.5626	0.1452	0.2546	0.4472	0.2274
BEYZOY	ZrC60Cl2H78N2O4	1053.418	1	6	0.2336	0.3787	0.1355	0.37	0.2614	0.1882	0.3346
BICZUJ	Zr2C28H56O10	735.194	2	6	0.2431	0.6454	0.196	0.1885	0.5129	0.099	0.1677
BICZUJ01	Zr2C28H56O10	735.194	2	6	0.2272	0.5951	0.1696	0.153	0.4914	0.1307	0.1758
BIFMIO	ZrC62H88N4O2	1012.636	1	6	0.2241	0.1738	0.2071	0.094	0.239	0.1388	0.2579
BIGLEI	ZrC11Cl2H11P	336.307	1	8	0.1957	0.1174	0.2445	0.0974	0.1185	0.0949	0.209
BIGSOC	Zr4C60H68N8	1266.156	4	6	0.3077	0.1999	0.319	0.3153	0.2981	0.0769	0.4906
BIHDUS	ZrC50H60O2	784.252	1	5	0.1489	0.1551	0.2068	0.1316	0.1009	0.2085	0.2159
BIJTUK	Zr2C26Cl4H32	668.79	2	5.5	0.1963	0.153	0.3735	0.5084	0.1101	0.2826	0.62
BIJVAS	ZrBr2C13H16	423.303	1	3	0.345	0.3011	0.3826	0.3475	0.359	0.1132	0.5564
BIJVEW	ZrC13H16I2	517.304	1	4	0.3696	0.139	0.4123	0.2169	0.3135	0.1743	0.5294
BIKTAR	ZrC26F12H28N2O2	719.727	1	5	0.5261	0.3059	0.2734	0.1093	0.6957	0.5803	0.5332
BIKYUR	ZrC32H24	499.768	1	5	0.1608	0.1553	0.1521	0.1595	0.0493	0.0183	0.257
BIKZOL	ZrC21H33N3	418.74	1	2	0.1566	0.2176	0.1553	0.1085	0.1725	0.1236	0.2152
BILBAX	ZrC29H41N3	522.892	1	2	0.1239	0.1631	0.137	0.1437	0.1154	0.0815	0.211
BIMYEC	Zr2C28Cl2H38P2	689.908	2	3	0.3815	0.1671	0.4025	0.2459	0.3462	0.2327	0.3776
BIMYIG	Zr2C52H78P6	1071.487	2	2.5	0.1652	0.3034	0.1564	0.1662	0.2708	0.0615	0.2777
BINHUC	ZrBr4C20H32P4	807.211	1	0	0.3535	0.0462	0.3581	0.086	0.3248	0.0709	0.3557
BIQTEC	ZrC18H27NO	364.644	1	5	0.1544	0.1357	0.1391	0.268	0.0496	0.0571	0.3516
BIQTIG	Zr2C96H108N4O4	1564.392	2	2	0.1551	0.3483	0.1164	0.1871	0.2593	0.1638	0.2604
BIQTOM	ZrC37H41NO	606.965	1	2	0.1697	0.2334	0.1705	0.1482	0.1946	0.0988	0.2095
BIVZUE	ZrC25H21N3	454.688	1	3	0.1634	0.1334	0.1701	0.0502	0.1265	0.0335	0.164
BODMOX	ZrC38H48O5S2	740.141	1	3	0.1427	0.1995	0.1527	0.1309	0.1249	0.1115	0.2095
BOGBOP	ZrC7Cl3H17O3	346.784	1	6	0.1431	0.1468	0.2199	0.1715	0.1753	0.1398	0.1532
BOJSUQ	ZrC46H48N2O	736.127	1	5	0.3713	0.1729	0.3489	0.1492	0.4117	0.3352	0.3472
BOPRAA	ZrC34H54	554.03	1	4	0.147	0.1306	0.1424	0.0713	0.0696	0.03	0.1834
BOPXAI	ZrC24Cl2H38	488.692	1	6	0.1462	0.1422	0.17	0.1669	0.0634	0.0912	0.2339
BOWNOR	ZrC32Cl2H38	584.78	1	6	0.1514	0.1355	0.1741	0.2698	0.0906	0.0686	0.3821
BOXJOO	ZrC26Cl2H20N2	522.584	1	4	0.1278	0.0994	0.1685	0.1101	0.0647	0.0806	0.1379
BOXJUU	ZrC38Cl2H32N2	678.812	1	4	0.106	0.1019	0.1494	0.146	0.0738	0.073	0.1686
BOYVUG	ZrC24Cl4H19O2	572.438	1	4	0.1502	0.2105	0.1436	0.3514	0.1954	0.1065	0.4099
BUBMAN	ZrC24ClH47N6	546.356	1	5	0.0985	0.2069	0.1113	0.3259	0.1666	0.0631	0.373
BUBMER	ZrC21ClH34N3	455.198	1	2	0.1479	0.1282	0.2541	0.1278	0.0927	0.1618	0.2046
BUBTEY	ZrC32H46	521.944	1	6	0.2445	0.2276	0.2204	0.2415	0.0506	0.0385	0.4296
BUBTUO	ZrC37H55N	605.078	1	4	0.1278	0.3475	0.1227	0.2352	0.3205	0.0252	0.2993
BUHTAB	ZrC29F3H46NO3P2S	698.918	1	4	0.2104	0.2776	0.2025	0.169	0.1956	0.1822	0.2248
BUHVAD	ZrC27H31OP	493.742	1	2	0.1449	0.2382	0.129	0.1387	0.1883	0.0633	0.2252
BUTZRA	ZrC20H32	363.7	1	4	0.2078	0.1927	0.1969	0.1412	0.0481	0.0209	0.2174
BUYTOF	Zr2C50Cl4H72	997.374	2	4.5	0.1559	0.1324	0.3348	0.2052	0.0719	0.2736	0.3113
BZDTZR10	ZrC22H24NS6	586.025	1	0	0.4126	0.4242	0.1274	0.1995	0.1943	0.3979	0.484
CADRUU	Zr2C22H26O	488.897	2	3	0.2728	0.1537	0.223	0.1031	0.1854	0.0822	0.347
CAFLII	ZrC34H34N6O2	649.91	1	8	0.18	0.0812	0.2309	0.1375	0.2299	0.0747	0.1717
CAFLOO	ZrC42H50N6O2	762.126	1	6	0.192	0.06	0.2469	0.1117	0.2241	0.0987	0.2329
CAFNON	Zr2C68Cl4H84	1225.668	2	4	0.1521	0.2089	0.1984	0.4152	0.175	0.092	0.4659
CAFNUT	ZrC20Cl6H25O8	697.336	1	8	0.4375	0.1239	0.1774	0.0848	0.4406	0.4151	0.4275
CAJHEA	ZrC22Cl2H34	460.638	1	4	0.149	0.1411	0.1819	0.1665	0.065	0.0838	0.2327
CAJTUC	ZrC31H34N2O4	589.847	1	5	0.3176	0.2953	0.3427	0.4375	0.2236	0.1458	0.459
CAKGIF	Zr2C52H76O8S2	1075.74	2	3	0.1595	0.3491	0.1658	0.2684	0.2973	0.0917	0.3289
CAKGOL	Zr2C56H84O8S4	1195.968	2	3	0.1917	0.207	0.1985	0.2399	0.1154	0.0832	0.2669
CALNUY	Zr2C28H36O2	587.042	2	3	0.2441	0.2305	0.248	0.2373	0.085	0.0937	0.2909
CALTAK	Zr2C28H66N2O8	741.29	2	6	0.1615	0.361	0.1455	0.0842	0.3756	0.1059	0.1565
CALTUE	Zr2C32H76N4O8	827.428	2	5.5	0.1661	0.4191	0.1403	0.0662	0.4552	0.1341	0.1739
CALVET	Zr2C52H84P2S4	1081.88	2	2	0.3472	0.174	0.3835	0.1513	0.3418	0.108	0.4522
CAMDAW	ZrC27H36O2	483.807	1	3	0.165	0.1536	0.1549	0.2014	0.0633	0.0432	0.2883
CAMZAU	Zr4C46Cl2H82	1070.958	4	4	0.2556	0.2593	0.3421	0.2605	0.3077	0.2241	0.2568
CCPZRA	ZrC12H10O2	277.434	1	10	0.2212	0.1647	0.2174	0.2494	0.0931	0.0071	0.346
CECVAH	ZrC36H34P2	619.84	1	4	0.2696	0.2505	0.209	0.2364	0.1283	0.135	0.369
CEFPUB	ZrC38Cl4H58O2S2	844.024	1	4	0.2898	0.1875	0.0876	0.089	0.3242	0.2864	0.3151
CEFQEM	ZrC58H78O2S2	962.604	1	4	0.2983	0.1623	0.1356	0.1128	0.3327	0.264	0.285
CEGQUA	ZrBr2C32H26	661.592	1	2	0.2494	0.1038	0.3107	0.2037	0.2094	0.1573	0.3438
CEHRIQ	Zr2C44H52	763.348	2	2	0.186	0.1429	0.2032	0.2368	0.0638	0.0744	0.3428
CEHROW	ZrC19H22	341.609	1	2	0.2288	0.152	0.2374	0.2601	0.1139	0.0448	0.3855
CEHWUH01	ZrC12Cl2H14	320.368	1	6	0.1774	0.1242	0.2148	0.1415	0.091	0.0975	0.2145
CEKXAU	ZrC45Cl4H36N4O6	961.829	1	8	0.1542	0.2271	0.1281	0.1409	0.2757	0.1355	0.1505
CELGOS	ZrC28H42O2	501.866	1	6	0.1871	0.2188	0.1747	0.2079	0.1396	0.0264	0.3404
CEPSAR	ZrC36H40	563.94	1	4	0.2139	0.2122	0.1997	0.1819	0.0713	0.0412	0.2722
CEPTIE	Zn2Zr2C30H64O14	962.036	2	6	0.2716	0.3618	0.3995	0.0534	0.5156	0.1529	0.2878
CETCAH	ZrC78Cl2H110N4O2	1297.888	1	6	0.1368	0.2162	0.1333	0.1137	0.2216	0.0792	0.1841
CETCIP	ZrC43Cl3H63N2O2	837.563	1	6	0.1219	0.1841	0.1503	0.0952	0.1828	0.1019	0.1706
CETDEM	ZrC66H82N2O	1010.619	1	5	0.1745	0.2743	0.1789	0.1873	0.2979	0.106	0.209
CETDIQ	ZrC49H76N4O2	844.397	1	7	0.1139	0.2119	0.1305	0.1113	0.1898	0.1064	0.1602
CETLUJ	ZrC24H24N4OS4	603.947	1	4	0.1647	0.0651	0.2006	0.1341	0.1795	0.0702	0.1703
CIGCOM	ZrC24H28	407.712	1	0	0.2263	0.1489	0.228	0.238	0.1207	0.0223	0.376
CIGFUU	ZrC30Cl2H34	556.726	1	2	0.1553	0.124	0.1944	0.075	0.0641	0.0842	0.1642
CIGGEF	ZrC34H40	539.918	1	4	0.1813	0.1639	0.1729	0.1963	0.05	0.0183	0.3129
CIPDOV	ZrC22H22	377.642	1	5	0.1496	0.1149	0.1544	0.4917	0.0587	0.0199	0.5572
CIPGAK	ZrBr2C43H56N2O4	915.963	1	5	0.2185	0.1358	0.3724	0.375	0.2911	0.2984	0.3265
CIVQUT	ZrC27Cl3H34OP	603.116	1	4	0.1275	0.0872	0.1709	0.1231	0.1178	0.1382	0.1906
COQTEH	ZrC24H24	403.68	1	5	0.1396	0.1187	0.1796	0.1981	0.0699	0.0893	0.2819
COQXOX	ZrC20H22	353.62	1	9	0.21	0.1239	0.2141	0.1965	0.1016	0.0283	0.2573
COQXUD	Zr2C54H72	903.618	2	9	0.2761	0.2893	0.1997	0.2029	0.1179	0.1949	0.3464
COQYAK	Zr2C40H56	719.336	2	9.5	0.2102	0.1926	0.1951	0.1647	0.1063	0.0451	0.2596
COSMAY	ZrC12H16	251.484	1	11	0.2186	0.1648	0.2144	0.2165	0.0628	0.0067	0.358
COTZRH10	ZrC12Cl2H16O	338.383	1	11	0.1068	0.1068	0.1613	0.1598	0.0621	0.1426	0.1837
COYRIS	Zr2C34H54N14	841.352	2	8	0.0978	0.0947	0.1108	0.157	0.1423	0.0184	0.1665
CPACZR02	ZrC15ClH19O4	389.987	1	4	0.1008	0.0947	0.1987	0.4806	0.1087	0.1745	0.5243
CPDCZR03	Zr2C20Cl4H20	584.628	2	7.5	0.1683	0.1284	0.3973	0.2661	0.0695	0.3536	0.3169
CPDCZR04	Zr2C20Cl4H20	584.628	2	7.5	0.1603	0.1175	0.4061	0.244	0.0701	0.3612	0.2855
CPDCZR05	Zr2C20Cl4H20	584.628	2	12	0.1326	0.0838	0.1955	0.2117	0.069	0.101	0.2316
CPDCZR06	Zr2C20Cl4H20	584.628	2	6.5	0.1606	0.1249	0.2184	0.2057	0.082	0.1179	0.2311
CPDZRA10	ZrC14H16	275.506	1	6	0.2608	0.2248	0.2602	0.327	0.0483	0.0096	0.4884
CPDZRB	ZrC16H20	303.56	1	2	0.4245	0.1588	0.491	0.2562	0.39	0.0808	0.4792
CPDZRB10	ZrC16H20	303.56	1	2	0.4235	0.159	0.4918	0.2559	0.3889	0.083	0.4784
CPDZRB20	ZrC16H20	303.56	1	2	0.424	0.1545	0.4904	0.2623	0.3904	0.0804	0.4787
CPPHZR	ZrC38H30	577.882	1	4	0.2175	0.1624	0.2232	0.1825	0.1271	0.0792	0.3003
CPZRBZ	ZrC18H18	325.566	1	3	0.204	0.1341	0.5108	0.2202	0.0931	0.4139	0.3359
CPZRBZ10	ZrC18H18	325.566	1	3	0.2056	0.1341	0.5096	0.2112	0.0944	0.412	0.327
CPZROX02	Zr2C20Cl2H20O	529.727	2	5.5	0.3367	0.1393	0.221	0.2498	0.2881	0.2374	0.4212
CPZROX03	Zr2C20Cl2H20O	529.727	2	4	0.2248	0.1291	0.2066	0.2901	0.1629	0.1017	0.3707
CPZROX04	Zr2C20Cl2H20O	529.727	2	3.5	0.3753	0.1367	0.5745	0.3072	0.3349	0.2632	0.4702
CUCCIO	ZrC61H59NO2	929.372	1	5	0.2729	0.2148	0.2454	0.1193	0.3417	0.1713	0.2737
CUDLIY	Zr4C48H84O26	1442.07	4	8	0.2276	0.2641	0.1675	0.0695	0.3418	0.1714	0.2239
CUKNEB	Zr2C16Cl8H24N4S4	866.684	2	6	0.17	0.1063	0.2041	0.0719	0.1592	0.1154	0.1516
CUKNIF	ZrC14Cl4H19N5S4	618.605	1	8	0.2518	0.1935	0.2078	0.1355	0.1549	0.2002	0.1645
CUSNIN	ZrC38Cl2H26	644.75	1	6	0.1601	0.1281	0.2059	0.3706	0.0916	0.0864	0.48
CUSQAI	ZrC33Cl2H22	580.663	1	5	0.1799	0.126	0.2271	0.2821	0.0983	0.0811	0.4104
CUYFUX	ZrC20ClH31O	414.141	1	3	0.178	0.164	0.212	0.1431	0.0673	0.074	0.2129
CUYHIN	ZrC52H74N2O2	850.4	1	6	0.1971	0.1706	0.0568	0.0381	0.1158	0.1821	0.1928
CUYHIN10	ZrC52H74N2O2	850.4	1	6	0.1971	0.168	0.0569	0.0382	0.1157	0.182	0.1928
CYPDZR10	ZrC20H20	351.604	1	1	0.2338	0.1765	0.2311	0.2225	0.1064	0.0186	0.3161
CYPRZR10	ZrC18H18N2	353.58	1	3	0.1897	0.1229	0.2131	0.1439	0.1635	0.0613	0.2445
DAGKAX	ZrC26H26O	445.717	1	3	0.1403	0.2196	0.1329	0.266	0.1776	0.0824	0.2975
DAGKIF	ZrC19H21NO	370.607	1	3	0.2365	0.1396	0.161	0.3069	0.1744	0.1475	0.3938
DAKMOR	ZrC20H24	355.636	1	2	0.2273	0.1523	0.4176	0.2259	0.0998	0.3488	0.366
DAMBUO	ZrC35F3H39O	623.915	1	4	0.1781	0.2968	0.281	0.2559	0.3775	0.1611	0.2541
DAMCAV	ZrC43H58O3	714.158	1	6	0.105	0.2861	0.1505	0.0844	0.28	0.1268	0.1258
DAPQOA	ZrC16Cl4H30N2O2	515.452	1	6	0.1752	0.2078	0.1612	0.1363	0.3281	0.1423	0.1796
DAPQUG	ZrC22Cl2H24N2O2	510.57	1	6	0.2275	0.2224	0.1644	0.1727	0.2517	0.1668	0.3091
DAQFEH	ZrC12H12	247.452	1	8	0.2256	0.1339	0.2227	0.0694	0.0948	0.004	0.2326
DAQFIL	ZrC17H21N	330.586	1	8	0.1918	0.251	0.1861	0.2002	0.1886	0.0153	0.2963
DAQFOR01	ZrC21H21N	378.63	1	8	0.1684	0.4124	0.1613	0.1962	0.3709	0.0171	0.2908
DAVBAD10	ZrC20H37P	399.714	1	9	0.2292	0.1471	0.2209	0.285	0.1731	0.0318	0.3073
DAVZIJ	ZrC46H40	684.05	1	6	0.1896	0.2424	0.111	0.3109	0.1321	0.1469	0.3574
DAWJUH	ZrC64Cl2H70N2O2P2	1123.348	1	6	0.1674	0.2949	0.2085	0.0948	0.281	0.1726	0.1916
DAWMIX	ZrC34H44P2	605.898	1	4	0.4568	0.2185	0.1936	0.1967	0.5204	0.3884	0.3683
DECJEA	ZrC35H31P	573.831	1	3	0.1905	0.1718	0.1883	0.1599	0.0936	0.0902	0.2651
DEDCUK	ZrC33ClH42P	596.347	1	2	0.1847	0.1555	0.2086	0.183	0.0969	0.0867	0.2763
DEDFEY	ZrC36Cl2H40N2O2	694.852	1	6	0.1824	0.108	0.1373	0.1171	0.2037	0.1349	0.2657
DEDFEY01	ZrC36Cl2H40N2O2	694.852	1	6	0.1875	0.1657	0.1367	0.121	0.2122	0.1368	0.2684
DEDFIC	ZrC36Cl2H38N2O2	692.836	1	6	0.2185	0.0705	0.1067	0.1147	0.2261	0.2044	0.2519
DEHJAC	ZrC48H46O4	778.116	1	2	0.1569	0.2265	0.1166	0.1376	0.1317	0.1232	0.1955
DETJIY	ZrC32Cl2H24	570.668	1	6	0.1432	0.1132	0.1848	0.2932	0.0628	0.0836	0.3623
DEVFOA	ZrC30H40N2O4	583.884	1	6	0.1655	0.2742	0.1217	0.0882	0.3586	0.1412	0.1802
DEVFUG	ZrC42H64N2O4	752.208	1	6	0.2264	0.3372	0.1008	0.0591	0.3594	0.2136	0.241
DEWPUQ	Zr2C46Cl2H66N4	928.41	2	2	0.1569	0.3249	0.2831	0.283	0.2775	0.1962	0.3483
DEXTEJ	Zr2C96F16H116N4O8	1940.426	2	6	0.1765	0.3674	0.1057	0.1477	0.3391	0.1722	0.2157
DEXTOT	ZrC48Cl2H66N2O2	865.192	1	6	0.1726	0.2519	0.123	0.0989	0.2283	0.1568	0.2305
DIBDOJ	ZrC84Cl4H74N2O2	1376.552	1	6	0.0859	0.1494	0.2834	0.0739	0.157	0.2702	0.0922
DIBROV01	ZrC20Cl2H24	426.536	1	6	0.1635	0.1233	0.21	0.3016	0.0801	0.0861	0.4375
DIDHAC	ZrC50H69NO2	807.331	1	5	0.1856	0.1841	0.204	0.1012	0.2741	0.1265	0.1855
DIDPEL	ZrC24H24N2O2	463.692	1	3	0.1391	0.2683	0.1448	0.2497	0.2531	0.0372	0.3233
DIHTEU	ZrC24H32O	427.743	1	4	0.2451	0.2424	0.2418	0.4378	0.1066	0.0819	0.481
DIHTUK	Zr2C38H60	699.346	2	2	0.2396	0.3545	0.1884	0.2367	0.1925	0.1264	0.3545
DIHVAS	ZrC25H42	433.835	1	3	0.1848	0.1807	0.1615	0.1891	0.0672	0.0497	0.296
DIHVEW	Zr2C40Cl2H62	796.284	2	2.5	0.2489	0.2835	0.1758	0.1627	0.1024	0.1899	0.3157
DIJQIY	ZrC42H46O2	674.052	1	4	0.2001	0.2382	0.14	0.3172	0.2985	0.1003	0.4215
DIJQOE	ZrC32Cl2H40O3	634.793	1	5	0.2767	0.0992	0.2769	0.1147	0.3133	0.1331	0.3338
DIJQUK	ZrC44H64O6	780.214	1	9	0.1091	0.1997	0.1668	0.1045	0.1982	0.1664	0.1397
DIJRIZ	Zr2C80H96O6S4	1464.33	2	4	0.4451	0.2556	0.4453	0.1754	0.5352	0.2361	0.5323
DIPMAQ	ZrC8Cl4H20O2	381.27	1	6	0.1448	0.0231	0.1816	0.1724	0.1373	0.0723	0.2203
DIPPOK	ZrC33H33N3O2	594.87	1	3	0.1759	0.1068	0.1489	0.1532	0.1425	0.1331	0.2065
DIQRUQ	ZrC32H48	523.96	1	5	0.1781	0.1729	0.1666	0.1743	0.0894	0.0493	0.2663
DIQSOL	Zr2C52H72	879.596	2	4	0.2122	0.1849	0.1978	0.2246	0.0562	0.0225	0.3272
DISQUR	ZrC32Cl2H34	580.748	1	4	0.1447	0.1156	0.1867	0.1954	0.0743	0.0797	0.3103
DISYAF	ZrC34H40	539.918	1	4	0.1641	0.2002	0.1597	0.1937	0.1075	0.024	0.334
DIVCOA	Zr2C25Cl2H28	581.847	2	6	0.2571	0.1821	0.2802	0.3039	0.1999	0.0781	0.4057
DMZRCA10	ZrC12H16	251.484	1	4	0.2002	0.1578	0.1984	0.218	0.053	0.0058	0.3113
DMZRCC10	ZrC11ClH10	268.875	1	4	0.2971	0.3037	0.3103	0.2924	0.1135	0.0747	0.4734
DMZRCC11	ZrC11ClH13	271.899	1	4	0.1702	0.1409	0.1943	0.2475	0.0553	0.085	0.3693
DOFDUX	ZrC15Cl2H20	362.449	1	5	0.15	0.1091	0.2101	0.1201	0.0665	0.1049	0.1647
DOFYEE	Zr2C93H84P4	1508.038	2	2	0.297	0.2519	0.1466	0.2333	0.2628	0.2296	0.3763
DOFYII	ZrC46H44P2	750.03	1	6	0.2431	0.2735	0.135	0.3906	0.117	0.1665	0.3628
DONBUE	ZrC53H64O2S	856.377	1	4	0.3568	0.2353	0.2267	0.1235	0.3646	0.3128	0.3264
DONYEK	Zr2C28H38O8P2	747	2	9	0.2311	0.3062	0.2126	0.2499	0.263	0.0618	0.3348
DOXRIR	ZrC39Cl4H46N2O2	807.833	1	6	0.1485	0.1496	0.2241	0.2922	0.1476	0.1862	0.3373
DOYQEO	ZrC28Cl2H28O	542.655	1	7	0.1502	0.2157	0.0836	0.0668	0.1412	0.1215	0.1492
DOYQIS	ZrC24Cl2H36O	502.675	1	4	0.1289	0.1119	0.1055	0.229	0.0909	0.0823	0.2549
DOZTET	ZrC30Cl2H38	560.758	1	4	0.133	0.0947	0.1813	0.2486	0.0647	0.0792	0.3019
DOZTIX	ZrC30Cl2H38	560.758	1	4	0.164	0.1326	0.2081	0.2193	0.0765	0.0876	0.3274
DOZTOD	ZrC44H52	672.124	1	4	0.1565	0.1569	0.1548	0.2888	0.0774	0.0449	0.3695
DUBDAF	Zr2C46H40O2	807.272	2	3	0.233	0.1433	0.5609	0.1865	0.162	0.4702	0.3097
DUBJAL	Zr2C40H38	701.192	2	3	0.274	0.1684	0.2575	0.2351	0.1805	0.0354	0.4009
DUFYUZ	ZrC46H76N2O4	812.348	1	6	0.1656	0.1921	0.0925	0.0817	0.2538	0.1515	0.2047
DUGPIE	ZrC26H28S2	495.854	1	4	0.2329	0.2285	0.1709	0.1991	0.0972	0.1591	0.2539
DUGPOK	ZrC26H22	425.686	1	5	0.1331	0.1159	0.1324	0.2477	0.0474	0.0357	0.284
DUHBIR	ZrC12ClH15O	301.925	1	3	0.1759	0.1543	0.2932	0.198	0.0896	0.2019	0.2854
DUHWAG	ZrC24Cl2H16	466.516	1	5	0.1325	0.0761	0.1882	0.4652	0.0779	0.0888	0.53
DUJJEZ	ZrC20Cl2H16	418.472	1	6	0.1504	0.0983	0.2035	0.2524	0.085	0.0947	0.3283
DUMNEE	Zr2C20H20S2	506.948	2	4	0.1871	0.1852	0.2115	0.2863	0.1438	0.0969	0.4156
DUMNEE01	Zr2C20H20S2	506.948	2	2	0.1902	0.1888	0.2152	0.2689	0.1386	0.1011	0.3919
DUNNOR	ZrC34Cl2H28	598.722	1	5	0.1508	0.0998	0.2164	0.2734	0.0821	0.1009	0.362
DUNPIN	ZrC38Cl2H32	650.798	1	5	0.1631	0.1153	0.2058	0.4158	0.0893	0.0796	0.5117
DUNPOT	ZrC28Cl2H18	516.576	1	6	0.1554	0.0794	0.2097	0.3377	0.1014	0.0874	0.433
DUNYOD	ZrC40H44O8	744.008	1	8	0.2797	0.0921	0.1748	0.0652	0.355	0.1895	0.2919
DUTHEI	Zr2C18Cl4H44O6	680.792	2	6	0.1569	0.3762	0.2111	0.1447	0.3107	0.2028	0.1726
DUVTOD	Zr2C36H48	663.228	2	7.5	0.3042	0.2535	0.2969	0.4025	0.2403	0.1261	0.3813
EBUFEN	ZrC17Cl2H30N2	424.565	1	6	0.0957	0.2309	0.1065	0.1633	0.1898	0.085	0.1716
EBUFIR	ZrC23Cl2H34N2	500.663	1	5	0.0909	0.1519	0.0943	0.1302	0.1085	0.0863	0.1721
EBUFOX	Zr2C42Cl4H76N4	961.346	2	4	0.115	0.1568	0.1346	0.1769	0.1135	0.0796	0.2393
EBUFUD	ZrC17Cl2H30N2	424.565	1	7	0.0737	0.1116	0.1028	0.1151	0.094	0.071	0.1379
EBUGAK	ZrC19H36N2	383.735	1	4	0.1471	0.2035	0.1228	0.1165	0.1163	0.0434	0.1912
EBUGEO	ZrC23H44N2	439.843	1	4	0.1531	0.2041	0.127	0.1216	0.1139	0.0472	0.2167
ECIMAF	ZrC30H36N2O	531.855	1	5	0.1211	0.2277	0.1281	0.274	0.1944	0.0577	0.3313
ECUNOF	Zr2C40H64	727.4	2	3	0.1779	0.1759	0.1739	0.3009	0.0464	0.0207	0.4065
ECUPAT	Zr2C40F4H60	799.362	2	2	0.1753	0.166	0.1836	0.2031	0.0575	0.1184	0.2381
ECUPEX	ZrC26FH35	457.788	1	5	0.2012	0.2958	0.2006	0.1244	0.2266	0.0362	0.2257
ECUPIB	Zr4C104F4H140	1831.154	4	2.25	0.182	0.3222	0.1833	0.153	0.2165	0.1077	0.2272
EDIKAF	Zr2C89H144N2O10	1584.583	2	6	0.2398	0.4924	0.0984	0.0883	0.4432	0.2431	0.2894
EGOGUC	ZrC20H44O8	503.788	1	6	0.1445	0.1459	0.1668	0.0611	0.2415	0.1725	0.1547
EGUMOJ	ZrC48H48O	732.135	1	4	0.2262	0.3176	0.0889	0.2188	0.1354	0.1765	0.2282
EHATEP	ZrC24H56N2O5	543.945	1	5	0.0937	0.3098	0.1046	0.0539	0.3461	0.0911	0.1135
EJEJEL	ZrC18H22	329.598	1	2	0.1793	0.1395	0.1862	0.208	0.0501	0.061	0.3237
EJEPER	ZrC25H45N3O3	526.877	1	6	0.0884	0.1546	0.0695	0.2217	0.1128	0.0434	0.2718
EJINUJ	ZrC17H25P3	413.532	1	7	0.3312	0.2074	0.4724	0.4215	0.4463	0.3017	0.5725
EJIPEV	ZrC20H26	357.652	1	8	0.2302	0.1579	0.2322	0.2577	0.0944	0.0167	0.3513
EKEVEX	ZrC36H41OP	611.921	1	2	0.2367	0.2796	0.1565	0.1676	0.122	0.153	0.251
EKEVIB	Zr2C52H74O2P2	975.558	2	2.5	0.195	0.1914	0.1554	0.1677	0.1245	0.1177	0.287
EKEVOH	ZrC36H45OP	615.953	1	3	0.1555	0.1754	0.1213	0.1396	0.1575	0.0995	0.2368
EKEVUN	ZrC32H41OP	563.877	1	2	0.1322	0.1198	0.12	0.1448	0.0737	0.0649	0.2239
EKEWEY	ZrC24H37OP	463.757	1	2	0.151	0.2573	0.1319	0.0466	0.2075	0.0796	0.1743
EKUHOH	ZrC28Cl2H30O2	560.67	1	5	0.1614	0.1428	0.2457	0.2256	0.0793	0.1256	0.32
ELAPUD	ZrC36H24N4O4	667.836	1	8	0.1955	0.072	0.1486	0.0615	0.2488	0.1444	0.2224
ELAPUD01	ZrC36H24N4O4	667.836	1	8	0.5612	0.0773	0.1576	0.1406	0.5787	0.5349	0.611
EMEKAI	Zr2C62Cl2H74N8	1184.678	2	4	0.239	0.3099	0.3001	0.2665	0.2466	0.2401	0.3617
EMUTAH	ZrC42H52N2O2	708.114	1	6	0.1552	0.1425	0.0834	0.1003	0.2021	0.1379	0.1685
EMUTEL	ZrC58H72N2O2	920.45	1	6	0.2081	0.2165	0.0711	0.0872	0.2239	0.1888	0.2218
EMUZER	ZrC21H29NO	402.693	1	2	0.1571	0.1706	0.1745	0.1818	0.1408	0.1238	0.2401
EMUZIV	ZrC36H41NO	594.954	1	3	0.169	0.1487	0.1873	0.2793	0.1441	0.1183	0.3657
EMUZOB	ZrC48H51NO	749.166	1	4	0.2535	0.2942	0.1664	0.2246	0.1841	0.2204	0.3318
ENAKIQ	ZrC30H46N6O2	613.962	1	8	0.1715	0.147	0.2478	0.3245	0.2609	0.1493	0.4196
ENOTEH	ZrC36H28	551.844	1	12	0.1627	0.1154	0.152	0.0778	0.0496	0.0166	0.2281
ENUGAX	ZrC48H42N2O2	770.1	1	6	0.2017	0.2532	0.2283	0.1198	0.26	0.1504	0.2524
ENUGEB	ZrC60H50N2O2	922.296	1	6	0.3303	0.305	0.2198	0.1497	0.2501	0.2356	0.3052
ENUGIF	ZrC62H54N2O2	950.35	1	6	0.3258	0.272	0.1064	0.1267	0.2444	0.2888	0.2994
EPEVIF	ZrC63H82O4S2	1058.689	1	4	0.2949	0.2515	0.1723	0.1289	0.3051	0.2998	0.344
EPICIQ	ZrC17H13NO4	386.518	1	3	0.1678	0.1183	0.1933	0.0647	0.131	0.0729	0.2016
EPIJIY	ZrC42H73NO5	763.272	1	5	0.2198	0.2483	0.1566	0.1534	0.2824	0.1874	0.1903
EPIJOE	ZrC44H73N3O4	799.309	1	5	0.5174	0.3342	0.0935	0.1156	0.4913	0.4957	0.5391
EPIJUK	ZrC45H78N2O5	818.352	1	5	0.4048	0.2405	0.112	0.1058	0.4728	0.3954	0.4421
EPUVIX	ZrC38H38N2	613.96	1	4	0.3001	0.1792	0.39	0.2296	0.2981	0.1319	0.4501
EPUVUJ	ZrC40H38N2O4	701.978	1	10	0.1645	0.3229	0.1649	0.1675	0.2255	0.0511	0.2857
EPUWAQ	ZrC21H29N	386.694	1	5	0.2436	0.1922	0.2364	0.2391	0.0949	0.028	0.4504
EPUWEU	ZrC31H33N	510.836	1	5	0.2207	0.166	0.2098	0.1995	0.1443	0.0795	0.321
EQIFEQ	ZrC35Cl2H49N3O3	721.919	1	5	0.1328	0.2217	0.1488	0.1731	0.1662	0.1452	0.2235
ERIJAQ	Zr2C36H52N2	695.274	2	3	0.2386	0.2405	0.4071	0.278	0.2524	0.2908	0.3385
ERIJEU	Zr2C36H56N2	699.306	2	5	0.187	0.2134	0.5821	0.2744	0.1178	0.566	0.4119
ERIJIB	Zr4C104H80	1694.68	4	3	0.2285	0.1866	0.1873	0.3614	0.1322	0.0603	0.5058
EROFIA	ZrC29H45N	498.91	1	4	0.1612	0.1684	0.1513	0.2812	0.0825	0.0318	0.3739
EROGAT	ZrC29F5H33N2	595.813	1	5	0.1469	0.1377	0.1555	0.3485	0.1239	0.0764	0.4403
ERULUZ	ZrC14Cl2H14	344.39	1	6	0.1474	0.1141	0.1916	0.1969	0.0594	0.0879	0.2041
ERUMAG	ZrC14Cl2H14	344.39	1	4	0.139	0.0984	0.1923	0.16	0.0786	0.1037	0.1847
ERUMEK	ZrC22Cl2H18	444.51	1	4	0.1556	0.1294	0.2072	0.2805	0.0732	0.0966	0.3149
ESITUV	ZrC19H22	341.609	1	7	0.1634	0.1146	0.1655	0.2432	0.0725	0.0159	0.3684
ETAVEA	ZrC38H46N6O2	710.05	1	8	0.0386	0.5156	0.0454	0.0487	0.5046	0.0331	0.0484
EWAKIW	Zr2C23H28	486.925	2	3.5	0.2198	0.187	0.2038	0.3179	0.0574	0.0435	0.4448
EWOMIM	ZrC50H58N4	806.266	1	6	0.2405	0.1767	0.1569	0.0516	0.1401	0.1292	0.244
EXABIP	ZrC43ClF12H20N9	1017.351	1	7	0.2519	0.171	0.1989	0.1566	0.2603	0.177	0.251
EXEYUE	ZrC40H48N4O4S2	804.192	1	6	0.2487	0.0914	0.1495	0.1126	0.2458	0.1898	0.2896
EYUSEW	ZrC22Cl2H18	444.51	1	6	0.1474	0.1094	0.1803	0.1346	0.0611	0.0757	0.1565
EYUSIA	Zr2C44Cl4H36	889.02	2	6	0.1294	0.1001	0.1777	0.1553	0.0716	0.0863	0.1698
EYUSOG	ZrC28Cl2F15H7	790.464	1	4	0.1343	0.1113	0.1658	0.3012	0.0551	0.0754	0.3205
EZIJAY	ZrC26Cl2H34N4	564.71	1	6	0.1614	0.126	0.1883	0.2426	0.1452	0.1193	0.2576
FAGHUQ	Zr2C38H53P2	754.238	2	2.5	0.436	0.1495	0.2062	0.19	0.415	0.3425	0.4616
FAGKUT	ZrC19H23P	373.591	1	3	0.4095	0.1403	0.2266	0.144	0.3743	0.2875	0.4383
FAKGAA	ZrC36H48N4	628.032	1	6	0.1181	0.2165	0.1174	0.0889	0.168	0.0528	0.1323
FALFAA	ZrC32Cl2H28N2O2	634.712	1	6	0.1646	0.218	0.1404	0.1264	0.2265	0.1348	0.2052
FANKEN	ZrC29H27P	497.733	1	2	0.5328	0.135	0.5091	0.2003	0.5515	0.1156	0.5699
FATBAD	ZrC32H52N4	584.02	1	2	0.1428	0.1898	0.1338	0.3816	0.1246	0.0609	0.4442
FAWSIF	Zr4C68H72	1254.22	4	9.5	0.1759	0.1412	0.1646	0.3831	0.0711	0.0294	0.4922
FAWSIF01	Zr2C34H36	627.11	2	9	0.1738	0.1448	0.1632	0.3837	0.0716	0.0259	0.4867
FAWSOL	Zr4C68H72	1254.22	4	4.5	0.2455	0.1667	0.2755	0.4148	0.1589	0.1801	0.5551
FAZKEX	ZrC34H46	545.966	1	4	0.1835	0.178	0.1728	0.2863	0.0747	0.0232	0.3819
FAZKIB	ZrC30H38	489.858	1	6	0.2144	0.1671	0.2058	0.1934	0.0704	0.0247	0.2769
FAZMUO	ZrC50H69N3O	819.346	1	7	0.1629	0.196	0.1	0.273	0.1501	0.1182	0.2647
FAZXEJ	ZrC4Cl4H6N2	315.13	1	6	0.123	0.1251	0.1679	0.1003	0.0778	0.1245	0.065
FAZXEJ01	ZrC4Cl4H6N2	315.13	1	6	0.1222	0.1259	0.164	0.0987	0.0804	0.129	0.0631
FECGAW	Zr2C48H72N4	887.58	2	3	0.1404	0.2429	0.1514	0.2729	0.2092	0.0592	0.3369
FEGQEN	ZrC57ClH45N6	940.703	1	6	0.1246	0.2858	0.2884	0.1909	0.2484	0.2996	0.1452
FEHFAA	Zr2C56H84N8O4	1115.788	2	6	0.1045	0.3109	0.1349	0.1848	0.3291	0.0615	0.1923
FEHFII	ZrC40H44N4	672.044	1	6	0.2158	0.25	0.2911	0.104	0.2934	0.1663	0.2302
FEHFON	ZrC26H34	437.782	1	5	0.2056	0.1789	0.2128	0.2155	0.1286	0.0732	0.3209
FEKZUQ	ZrBrC17H17	392.451	1	5	0.2243	0.1101	0.2659	0.1916	0.1876	0.1156	0.3098
FEQHOZ	ZrC24H42P2	483.772	1	4	0.1582	0.1404	0.1519	0.1674	0.0611	0.0328	0.2386
FEQHUF	ZrC36H58P2	644.032	1	2	0.1719	0.2077	0.1286	0.185	0.0877	0.0867	0.271
FEQJER	ZrC34Cl2H28P2	660.67	1	2	0.1092	0.1354	0.1396	0.1694	0.0939	0.0679	0.1692
FEQJIV	ZrC22Cl2H36P2	524.602	1	6	0.131	0.1241	0.1618	0.1712	0.0719	0.0855	0.1913
FEQJOB	ZrC34Cl2H52P2	684.862	1	6	0.1983	0.2192	0.192	0.2086	0.0783	0.097	0.2543
FEQJUH	ZrC27Cl4H46P2	665.637	1	6	0.1502	0.1593	0.1781	0.2437	0.0913	0.1052	0.2621
FEQLUI	ZrC36H44N2	595.986	1	6	0.1772	0.1901	0.1805	0.3692	0.1037	0.0431	0.4706
FEQWUT	Zr2C8Cl8H16O2	610.262	2	4	0.1613	0.1347	0.2671	0.0752	0.1767	0.1613	0.1446
FEQWUT01	Zr2C8Cl8H16O2	610.262	2	4	0.1567	0.1151	0.2347	0.0401	0.1609	0.1151	0.1415
FERZEH	ZrC17ClH37P4	492.052	1	3	0.2297	0.1386	0.212	0.1043	0.2406	0.136	0.2146
FETPAY	ZrC45H73NOP2	797.257	1	4	0.0932	0.1929	0.0958	0.0779	0.1858	0.0461	0.1166
FETTAB	ZrC24H32N2O	455.757	1	4	0.1868	0.1036	0.0836	0.0886	0.1564	0.1466	0.1935
FEWWOT	Zr2C38H58P2	759.278	2	2	0.4549	0.175	0.2032	0.1454	0.4154	0.3443	0.5049
FEXGOG	ZrC22H34N2	417.752	1	10	0.1717	0.1632	0.1458	0.1193	0.0776	0.0459	0.2474
FEXGUM	ZrC21H31N	388.71	1	10	0.1826	0.1503	0.1681	0.1462	0.0917	0.0366	0.249
FEXHAT	ZrC19H27N	360.656	1	10	0.1961	0.1298	0.1816	0.1715	0.099	0.0285	0.2601
FEZDUJ	Zr2C36H40	655.164	2	2	0.185	0.1407	0.1733	0.2537	0.0845	0.0298	0.3886
FEZFAR	ZrC26H36	439.798	1	2	0.1839	0.2371	0.1604	0.231	0.2555	0.0492	0.3567
FEZWAI	ZrC20Cl2H22	424.52	1	4	0.1272	0.1038	0.1581	0.2448	0.0525	0.075	0.2874
FIBYOF	ZrC52Cl2H48N4P2	953.056	1	6	0.2548	0.38	0.1919	0.2037	0.3234	0.2087	0.2655
FIBZIA	ZrC80H78N4P2	1248.704	1	6	0.3773	0.5061	0.4211	0.1391	0.3547	0.3309	0.3546
FIBZOG	ZrC33F10H27N4P	791.789	1	4	0.303	0.3813	0.1587	0.1334	0.3158	0.2697	0.3023
FIBZUM	ZrC40F10H35N4P	883.93	1	5	0.1076	0.32	0.1205	0.1092	0.3172	0.0575	0.1402
FICJUX	ZrC34Cl3H46NO2	698.321	1	6	0.2201	0.3265	0.1125	0.0783	0.1875	0.2102	0.2239
FICKAE	ZrC28Cl5H32NO2	683.043	1	6	0.1216	0.2271	0.1412	0.3011	0.2078	0.1097	0.3084
FICKEI	ZrC21Cl3F5H21NO2	611.97	1	6	0.2232	0.1274	0.1752	0.1722	0.2039	0.1822	0.2448
FIFBOL	ZrC10H11	222.422	1	11	0.3469	0.2589	0.3532	0.2721	0.0979	0.0099	0.4645
FIFPEP	ZrC13ClH16NO2	344.95	1	3	0.2724	0.1157	0.3263	0.3516	0.2251	0.2517	0.4539
FIJKIT	ZrC37H39N	588.95	1	2	0.2214	0.166	0.2449	0.1108	0.1106	0.1055	0.2582
FIJKOZ	ZrC27H33N	462.792	1	3	0.2531	0.1241	0.3261	0.2553	0.2155	0.1119	0.3462
FIJLAM	ZrC31H39N	516.884	1	3	0.3266	0.2789	0.2097	0.2338	0.1765	0.1899	0.3125
FINNAR	ZrC23H28NP	440.682	1	2	0.2085	0.4728	0.1979	0.1936	0.3924	0.1326	0.2785
FIRQUT	ZrC24ClH37	452.234	1	2	0.1765	0.1577	0.191	0.1209	0.0615	0.0606	0.2196
FIRRAA	Zr2C56H96	951.832	2	2	0.1894	0.1961	0.1811	0.1757	0.1043	0.0347	0.3112
FOFMAP	ZrC39H38N2O	641.97	1	4	0.2589	0.3531	0.2228	0.155	0.4948	0.1495	0.3339
FOJHES	ZrC30Cl2H32N2	582.724	1	6	0.1419	0.1573	0.2445	0.1773	0.1874	0.1527	0.174
FOJHIW	ZrC28Cl2H28N2	554.67	1	6	0.2286	0.1445	0.2201	0.1469	0.2059	0.0716	0.2577
FOJHOC	ZrC20H29N3	402.697	1	2	0.2159	0.1598	0.2651	0.224	0.1656	0.1068	0.338
FOJHUI	Zr2C18Cl6H28N2O2	699.582	2	5	0.2719	0.1284	0.3265	0.1981	0.3364	0.1543	0.3608
FORDOH	ZrC32H48N2O4	615.97	1	6	0.1403	0.2401	0.1152	0.0762	0.3115	0.1133	0.1697
FORDOH01	ZrC32H48N2O4	615.97	1	6	0.1275	0.2664	0.1069	0.1703	0.2793	0.1037	0.2187
FORFAV	ZrC32H48N2O4	615.97	1	6	0.1362	0.2659	0.1093	0.0757	0.3327	0.114	0.1703
FORJED	ZrC46H62N6O4	854.264	1	6	0.0945	0.2887	0.0629	0.0783	0.3002	0.0858	0.13
FOSLII	ZrBr2C16H26	469.416	1	4	0.295	0.104	0.3086	0.0747	0.2667	0.0839	0.3023
FOSLOO	ZrBr2C16H26	469.416	1	3	0.3239	0.1082	0.3428	0.4367	0.2904	0.0844	0.6397
FOTJUU	Zr2C88H98N6O2	1454.24	2	5	0.1603	0.2294	0.2238	0.1321	0.2232	0.2996	0.2085
FUBSEB	ZrC28H44N2	499.898	1	4	0.1331	0.1662	0.1206	0.1023	0.0951	0.0443	0.1623
FUBSIF	ZrC29H46N2	513.925	1	5	0.1187	0.2876	0.0997	0.1181	0.2849	0.0429	0.1813
FUBSOL	ZrC34H48N2	575.996	1	4	0.124	0.2132	0.105	0.1848	0.1794	0.0418	0.2348
FUBSUR	Zr4C116H176N8	2047.636	4	5.5	0.2332	0.4078	0.1388	0.2155	0.3175	0.1735	0.3377
FUBTEC	ZrC23H42N2	437.827	1	5	0.1307	0.1971	0.1428	0.1774	0.1481	0.0605	0.2336
FUBTIG	ZrC22H38N2	421.784	1	6	0.1331	0.1365	0.129	0.1348	0.0792	0.035	0.2215
FUBZOT	Zr2C55H96N2O8	1095.827	2	5	0.2268	0.3177	0.2476	0.1695	0.3359	0.2355	0.2152
FUBZUZ	Zr2C49H86N2O8	1013.681	2	5	0.2818	0.2517	0.2157	0.146	0.3032	0.252	0.2682
FUDGUH	ZrC51H50	754.185	1	3	0.1436	0.1511	0.1057	0.218	0.0854	0.0894	0.2656
FUDHAO	ZrC38H46	594.01	1	2	0.1902	0.1085	0.1954	0.1758	0.1243	0.0644	0.2699
FUDHIW	ZrC38H46	594.01	1	4	0.132	0.1239	0.1416	0.2073	0.0596	0.0805	0.2692
FULJUR	ZrC14H20	279.538	1	4	0.2041	0.1821	0.2083	0.2341	0.1688	0.0277	0.3652
FUNSIR	ZrC18Cl2H24N2	430.528	1	6	0.1224	0.1191	0.174	0.1938	0.1049	0.0879	0.2057
FUNSOX	ZrC24Cl2H32N2	510.658	1	7	0.1167	0.2961	0.2059	0.205	0.2847	0.143	0.1872
FUNSUD	ZrC18Cl2H24N2	430.528	1	6	0.2106	0.1389	0.3688	0.204	0.2156	0.1961	0.2245
FUQZAT	ZrC15H28N2O2	359.625	1	6	0.1326	0.0956	0.1191	0.1593	0.1454	0.068	0.1604
GAFZOE	ZrC42Cl2H30	696.826	1	4	0.1501	0.2565	0.2639	0.3485	0.2021	0.1726	0.442
GAFZUK	ZrC31Cl2H30	564.705	1	4	0.1449	0.1927	0.1859	0.3724	0.1482	0.0843	0.426
GAGTOZ	ZrC33H40O2S2	624.025	1	6	0.166	0.1517	0.1887	0.1723	0.1014	0.057	0.2416
GAHCOH	ZrC26Cl2H32P2	568.614	1	2	0.1975	0.1099	0.2369	0.3449	0.1499	0.0711	0.3543
GAHFIH	ZrC40Cl2H52	694.98	1	6	0.1538	0.1401	0.1773	0.3836	0.0752	0.0844	0.4946
GAHHIJ	ZrC48H66N2O2	794.292	1	6	0.1579	0.0783	0.1032	0.089	0.1607	0.1272	0.1715
GAMJAG	ZrC32Cl2H26	572.684	1	7	0.1408	0.1063	0.1859	0.3981	0.0607	0.0838	0.4599
GANCAC	ZrC24H48N4O4	547.896	1	8	0.0342	0.3771	0.0373	0.032	0.3629	0.0327	0.0492
GANCEG	ZrC20H40N4O4	491.788	1	8	0.1748	0.3919	0.0426	0.0307	0.2644	0.1599	0.1754
GANCUW	ZrC12H24N4O4	379.572	1	8	0.0671	0.3637	0.0382	0.0461	0.3621	0.0681	0.0831
GAPKUG	ZrC44Cl2H72O2S2	859.302	1	4	0.3173	0.4311	0.0992	0.0597	0.4729	0.2997	0.3128
GAPVEZ	Zr2C12Cl10H22O2	735.254	2	4	0.1411	0.1534	0.3242	0.0611	0.1995	0.2659	0.1213
GAPWIE	Zr2C19Cl10H18O2	815.299	2	4	0.129	0.3338	0.3735	0.1804	0.3408	0.3518	0.2071
GAQWUR	ZrC32Cl2H26	572.684	1	6	0.1782	0.0782	0.1553	0.4159	0.1303	0.1391	0.4598
GARTUQ	ZrC38ClH59N2O4	734.574	1	6	0.0928	0.1865	0.1434	0.1566	0.2246	0.1197	0.1972
GARVOL	ZrC26Cl2H22	496.586	1	7	0.1328	0.0894	0.1865	0.1751	0.0693	0.0933	0.2331
GATJIU	Zr3C38Cl3H65O7	1013.953	3	5.33	0.2465	0.2674	0.208	0.2147	0.2232	0.2935	0.3258
GATJIU10	Zr3C38Cl3H65O7	1013.953	3	5.33	0.2465	0.2674	0.208	0.2147	0.2232	0.2935	0.3258
GATNUL	Zr2C76Cl4H68	1305.628	2	6	0.1384	0.1783	0.1867	0.2001	0.1675	0.0775	0.3006
GATPAT	ZrC29Cl2H32	542.699	1	2	0.1522	0.1395	0.1809	0.1281	0.0822	0.0875	0.1722
GATPEX	Zr3C72Cl6H66	1417.692	3	6.67	0.2088	0.1666	0.2109	0.2401	0.1583	0.1093	0.318
GAWQAW	ZrC12H16S2	315.604	1	3	0.1679	0.1402	0.1765	0.2097	0.0811	0.0573	0.2306
GAWQEA	ZrC14H20S2	343.658	1	4	0.1932	0.1522	0.1817	0.2366	0.0903	0.0924	0.2552
GAWQIE	ZrC16H24S2	371.712	1	2	0.1547	0.1201	0.1762	0.2176	0.0876	0.0554	0.2146
GAXSIH	ZrBrC16H21	384.472	1	2	0.2845	0.1505	0.2962	0.1915	0.1909	0.0281	0.2987
GAXSON	ZrBrC16H21	384.472	1	4	0.2339	0.1263	0.2501	0.2099	0.1952	0.0494	0.3677
GAZPAB	ZrC29H42O	497.878	1	2	0.1618	0.1574	0.1427	0.1846	0.0868	0.0663	0.2583
GAZQIK	ZrC30H42O3	541.887	1	2	0.1522	0.2045	0.1453	0.1567	0.1194	0.0747	0.2038
GAZQUW	ZrC29H42O2	513.877	1	2	0.1522	0.1915	0.1436	0.166	0.1401	0.067	0.2269
GEGBUR	ZrC13H14	261.479	1	9	0.2149	0.1278	0.2109	0.102	0.0921	0.0051	0.2325
GEGBUR01	ZrC13H14	261.479	1	11	0.212	0.1236	0.2084	0.0954	0.0918	0.0049	0.2277
GEHYOH	ZrC20H28P2	421.616	1	2	0.2161	0.1399	0.2169	0.1532	0.1619	0.0772	0.3097
GEJPEQ	ZrC20Cl2H28	430.568	1	2	0.1828	0.1315	0.2859	0.1696	0.085	0.1446	0.1764
GENSEY	ZrC47Cl6H52N2O2	980.869	1	6	0.1567	0.1199	0.1041	0.0951	0.2183	0.1436	0.1413
GEQLAQ	ZrC19H24N2	371.639	1	8	0.1679	0.1353	0.1623	0.1616	0.0633	0.0126	0.253
GERSAY	ZrC36H32	555.876	1	4	0.1658	0.1535	0.165	0.271	0.0998	0.0467	0.3632
GERSEC	Zr2C62H74N2	1029.736	2	3	0.1856	0.3511	0.1613	0.3368	0.2521	0.0791	0.4385
GERSIG	ZrC43H47NO	685.079	1	4	0.1439	0.2479	0.1276	0.3033	0.1748	0.0546	0.3215
GERSOM	Zr3C78H84	1295.202	3	6.33	0.1816	0.3397	0.1532	0.336	0.2523	0.1085	0.4193
GERVOO01	ZrC26H42P4	569.741	1	1	0.201	0.1499	0.1942	0.1129	0.1196	0.0274	0.288
GIJQUO	ZrC71H78O2	1054.627	1	4	0.2155	0.2574	0.1449	0.1511	0.3492	0.2221	0.2526
GIJRAV	ZrC84H80O3	1228.785	1	5	0.2679	0.3026	0.0736	0.3217	0.2586	0.2455	0.3795
GIKBAG	ZrC72H92O7	1160.745	1	7	0.176	0.2345	0.193	0.1393	0.176	0.2105	0.1962
GIKFEL	Zr2C22ClH26P	539.322	2	2	0.2199	0.2002	0.4279	0.2404	0.2472	0.2981	0.4215
GILNUL	ZrC22ClH22NO3	475.096	1	5	0.1588	0.1518	0.1629	0.174	0.1501	0.1218	0.194
GINCEO	ZrC18H32N4	395.706	1	6	0.2476	0.2471	0.2485	0.1675	0.2893	0.0452	0.1979
GINCOY	Zr2C64H104N8O4	1232.036	2	4.5	0.2184	0.2513	0.1887	0.0516	0.3228	0.1545	0.2169
GIQBIU	ZrC47ClH40N3O8	901.524	1	7	0.1672	0.2802	0.1401	0.1085	0.2977	0.1399	0.155
GIQBOA	ZrC63ClH72N3O6	1093.958	1	6	0.2059	0.1301	0.3076	0.1315	0.1949	0.3146	0.2067
GIRFES	ZrC13ClH21O2P2	397.931	1	5	0.1682	0.1039	0.2702	0.2473	0.1517	0.2444	0.2618
GISBAL	ZrC20H13O2	376.546	1	8	0.1901	0.1516	0.1776	0.2702	0.0781	0.0521	0.3177
GISPIH	Zr3C36H81O11	963.705	3	6	0.1463	0.3106	0.2784	0.1162	0.3753	0.2822	0.1844
GITTUY	Zr2C24F6H22O6	702.872	2	4	0.2743	0.3507	0.213	0.4077	0.3091	0.2203	0.4801
GITVAG	ZrC17H22	317.587	1	12	0.1824	0.1083	0.1814	0.196	0.0783	0.0096	0.2882
GIVCAR	Zr3C36Cl2H36O2	845.254	3	3.33	0.3096	0.2413	0.239	0.374	0.2251	0.1693	0.4419
GIWDAR	ZrC22Cl2H20	446.526	1	4	0.1329	0.0907	0.1783	0.2031	0.0687	0.0893	0.1887
GIWDAR01	ZrC22Cl2H20	446.526	1	4	0.1346	0.0905	0.181	0.2179	0.0689	0.0848	0.1997
GIWDEV	ZrC26Cl2H28	502.634	1	5	0.1315	0.0839	0.185	0.2155	0.0744	0.0861	0.1902
GIXMEF	ZrC68Cl8H84N4O16	1588.256	1	8	0.2881	0.5032	0.083	0.2183	0.2755	0.2913	0.2898
GIXMIJ	ZrC70ClH74N4O8	1226.056	1	8	0.1959	0.4197	0.1317	0.1677	0.3152	0.1732	0.2304
GIXSAH	ZrC38Cl2H36P2	716.778	1	6	0.1327	0.149	0.1321	0.1358	0.0653	0.0901	0.1563
GOBCUW	ZrC46H68N2O5	820.283	1	7	0.1251	0.1644	0.1611	0.1023	0.2042	0.1196	0.1368
GOBDAD	ZrC42Cl2H60N2O4	819.076	1	7	0.1399	0.1515	0.1584	0.0872	0.1824	0.0895	0.1527
GOCPOF	ZrC74Cl2H74N4O2	1213.556	1	5	0.166	0.2335	0.13	0.0956	0.2086	0.1507	0.1933
GOFDEK	ZrC45Cl4H42P2	877.803	1	2	0.1248	0.134	0.125	0.0767	0.0558	0.0692	0.131
GOHBAG	Zr2C40H80O10	903.518	2	6	0.2092	0.3911	0.2255	0.1113	0.4615	0.132	0.2444
GOLSIM01	ZrC4Cl6H12N	378.071	1	6	0.2316	0.282	0.3383	0.1585	0.1511	0.4569	0.1278
GONDES	ZrC26H24	427.702	1	6	0.1506	0.2814	0.1424	0.2777	0.2445	0.0423	0.3216
GOTJII	ZrC35Cl3H25	643.159	1	3	0.1256	0.1394	0.0792	0.1892	0.0744	0.101	0.1693
GOTJOO	ZrC40Cl2H30	672.804	1	4	0.1476	0.1486	0.1709	0.1868	0.0865	0.0892	0.2611
GOTLEI	ZrC64H52N4P4	1092.267	1	4	0.2102	0.2028	0.1891	0.4215	0.1896	0.1391	0.479
GUMDOI	ZrC23H29N	410.716	1	2	0.2875	0.141	0.3125	0.1315	0.2222	0.0678	0.3203
GUNVIU	ZrC31Cl4H24	629.557	1	6	0.1371	0.1296	0.2633	0.3948	0.0994	0.1847	0.4443
GUNVOA	Zr2C44Cl4H44	897.084	2	4.5	0.1686	0.1545	0.1967	0.3064	0.0838	0.0839	0.3535
GUTHOS	Zr2C17Cl10H32O6	869.385	2	6.5	0.1609	0.1919	0.2884	0.1223	0.1801	0.1984	0.1161
GUTJAG	Zr6C50Cl14H94O20	2058.926	6	7	0.1761	0.2646	0.3168	0.1837	0.2655	0.2451	0.1806
GUTTUK	ZrC40Cl2H48N2O2	750.96	1	6	0.1516	0.0967	0.1154	0.0996	0.1738	0.1232	0.222
GUVWOJ	ZrC32H58N2	562.054	1	4	0.1077	0.2317	0.1478	0.0867	0.2063	0.1152	0.1432
GUVWUP	ZrC28ClH49N2	540.388	1	6	0.13	0.2577	0.1261	0.1172	0.2092	0.0655	0.2089
GUVXAW	ZrC22ClH41N2	460.258	1	4	0.0988	0.1354	0.1267	0.163	0.099	0.089	0.2167
GUVXEA	ZrBrC22H41N2	504.712	1	4	0.2114	0.1739	0.1992	0.1172	0.204	0.0665	0.2611
GUVXIE	ZrC23H44N2	439.843	1	4	0.1195	0.1743	0.1011	0.1431	0.1127	0.0427	0.2094
GUVXOK	ZrC26H50N2	481.924	1	4	0.1373	0.2229	0.1067	0.1023	0.1498	0.0579	0.1703
GUVXUQ	ZrC28H46N2	501.914	1	6	0.1262	0.3465	0.118	0.1271	0.3451	0.0371	0.1918
GUVYAX	ZrC22H38N2	421.784	1	5	0.1543	0.1827	0.1487	0.2655	0.1134	0.038	0.3644
GUVYEB	ZrC22H38N2	421.784	1	5	0.1388	0.1761	0.1374	0.3082	0.1188	0.0391	0.3854
GUZVAB	ZrC56H50O4	878.236	1	6	0.1693	0.1843	0.1421	0.0525	0.2288	0.1469	0.1807
HABLAX03	Zr2C8F8H24O4S4	646.951	2	7	0.2497	0.3909	0.358	0.2585	0.2445	0.443	0.1965
HAGYOD	NaZrC24F36H12O6	1194.51	1	6	0.1689	0.4283	0.2899	0.2032	0.4676	0.1707	0.2233
HAMSIX	ZrC19H17NO4	414.572	1	6	0.1472	0.1283	0.166	0.446	0.1109	0.0729	0.4998
HAMTEU	Zr2C40H36O8	827.168	2	5	0.1582	0.1852	0.1967	0.2777	0.111	0.1062	0.3436
HARREX	ZrC22Cl2H30	456.606	1	6	0.1637	0.1226	0.2097	0.3119	0.0686	0.0931	0.435
HATDEN	ZrC30H48N4O2	587.964	1	6	0.4044	0.2297	0.2696	0.0349	0.4748	0.2875	0.4012
HEDGOQ	ZrC37H40O	591.95	1	2	0.1831	0.0991	0.2036	0.1371	0.1429	0.1223	0.2288
HEFRER	Zr4C36Cl12H52	1275.108	4	3.5	0.2392	0.0961	0.3508	0.1921	0.3037	0.1504	0.2696
HEFROB	ZrC19Cl2H27N	431.556	1	6	0.0969	0.0796	0.1073	0.1303	0.0969	0.0637	0.1841
HEFRUH	ZrC18Cl2H25N	417.529	1	7	0.1112	0.0748	0.1495	0.0896	0.1055	0.0893	0.1607
HEGPIT	ZrC41Cl2H62N2O2	777.083	1	6	0.1897	0.1548	0.1782	0.0882	0.2047	0.1467	0.2359
HEQNIA	ZrC22Cl2H20	446.526	1	6	0.1426	0.0925	0.1883	0.2242	0.0756	0.0861	0.224
HERMUM	ZrC22H28	383.69	1	4	0.2166	0.1562	0.1979	0.2887	0.0837	0.0288	0.379
HERMUM01	ZrC22H28	383.69	1	4	0.2157	0.1818	0.1993	0.2665	0.0471	0.0255	0.3694
HETNAV	Zr2C24H30	500.952	2	5	0.2175	0.1796	0.212	0.2702	0.0583	0.0289	0.4276
HETYAK	Zr2C26F6H28O	652.947	2	2	0.2537	0.2135	0.2114	0.3575	0.1532	0.0818	0.4258
HEWKON	ZrC35ClH32P	610.289	1	1	0.1596	0.1708	0.2696	0.161	0.0914	0.2105	0.1987
HEYXOY	ZrC17H22	317.587	1	4	0.1732	0.1455	0.1849	0.2325	0.1162	0.0395	0.36
HEYXUE	Zr2C34Cl2H54	716.154	2	6	0.1866	0.1768	0.4368	0.2282	0.2592	0.335	0.3243
HEZHEZ	ZrC53H78P2	868.379	1	4	0.223	0.3196	0.1347	0.1572	0.1576	0.1719	0.2785
HIGMEP	ZrC13Cl2H14	332.379	1	8	0.1447	0.102	0.1907	0.2765	0.0771	0.0894	0.4063
HIGMEP01	ZrC13Cl2H14	332.379	1	8	0.1436	0.1014	0.1902	0.2977	0.075	0.0927	0.4202
HIGPIW	Zr2C40H44O2	739.238	2	3	0.1693	0.1523	0.5254	0.287	0.0708	0.5653	0.3409
HIJFUD	Zr2C56H52O	923.479	2	4.5	0.3065	0.3522	0.1785	0.2578	0.2334	0.2862	0.4012
HIKBIO	ZrC13Cl3H21	374.885	1	6	0.062	0.0699	0.0895	0.1252	0.0407	0.0595	0.142
HIKHUF	ZrC21H34O	393.726	1	3	0.1877	0.1723	0.1924	0.1648	0.0587	0.0417	0.257
HILJUH	ZrC20H40N4O8	555.784	1	8	0.0701	0.5133	0.0693	0.0434	0.4793	0.0426	0.0738
HILPOK	ZrC29Cl4H35N3	658.644	1	5	0.1498	0.134	0.2041	0.191	0.0747	0.1336	0.1523
HIRBAL	Zr4C76H128O20	1726.736	4	6	0.1901	0.4591	0.1733	0.1826	0.4167	0.1726	0.1993
HISWIP	ZrC36H46N2	598.002	1	3	0.1829	0.1197	0.2024	0.2661	0.1422	0.0997	0.2758
HITJAV	ZrC16Cl2H19N	387.459	1	8	0.1301	0.0959	0.1771	0.2733	0.0847	0.0844	0.3852
HIZCAV	ZrC38Cl2H60N2O4	771.032	1	6	0.173	0.2915	0.1223	0.0784	0.3243	0.1372	0.2044
HIZCID	ZrC48Cl2H70N2O4	901.222	1	6	0.1904	0.2212	0.1516	0.2263	0.2611	0.1432	0.2125
HOBYAY	ZrC16Cl2H22	376.476	1	5	0.2205	0.1601	0.3778	0.2582	0.0906	0.2007	0.3794
HOBYAY01	ZrC16Cl2H22	376.476	1	4	0.1791	0.11	0.2337	0.0936	0.1017	0.1102	0.2155
HOBYEC	ZrC26Cl2H26	500.618	1	6	0.1893	0.1234	0.2604	0.2708	0.1235	0.1084	0.3316
HOBYIG	ZrC26Cl2F2H24	536.599	1	6	0.1475	0.1195	0.2266	0.055	0.0799	0.1363	0.1513
HOGWOP	ZrC26H42I2	699.655	1	2	0.3299	0.1463	0.3196	0.1807	0.2596	0.1038	0.4484
HOGXAC	ZrC26H42I	572.75	1	6	0.2856	0.2066	0.273	0.1934	0.1778	0.0435	0.3602
HOHYIM	ZrC15Cl2H21N	377.464	1	6	0.1465	0.1261	0.1866	0.2155	0.076	0.0991	0.2818
HOHYOS	ZrC17H27N	336.634	1	4	0.1785	0.1564	0.173	0.2009	0.0724	0.0237	0.3156
HOLLUR	ZrC40H56N2O	672.125	1	2	0.2451	0.1122	0.1956	0.2563	0.2233	0.143	0.2666
HONQAD	ZrC27H36O16	707.793	1	8	0.3003	0.1105	0.1698	0.1052	0.331	0.2449	0.3349
HONQOR	ZrC35H52O16	820.009	1	8	0.3197	0.2834	0.1999	0.1631	0.3936	0.2336	0.379
HOPLON	ZrC24Cl2H29P	510.594	1	5	0.2519	0.1441	0.2574	0.2108	0.15	0.1564	0.3886
HOPMAA	ZrC20Cl2H30P	463.558	1	4	0.2333	0.1434	0.2786	0.1884	0.1272	0.0831	0.3886
HOPMOO	ZrC26H29O2P	495.714	1	8	0.2223	0.1807	0.2131	0.2169	0.1398	0.0461	0.3619
HOPWEQ	ZrC34H46	545.966	1	4	0.3884	0.2453	0.2404	0.1947	0.1868	0.1816	0.4961
HOPWIU	ZrC36H50	574.02	1	5	0.1966	0.1719	0.1663	0.2199	0.0539	0.0501	0.3832
HORWOA	ZrC22H28	383.69	1	3	0.1865	0.18	0.1773	0.183	0.0623	0.0226	0.3013
HORWUG	ZrC30H36	487.842	1	4	0.1717	0.1493	0.158	0.1814	0.0529	0.0252	0.3169
HOVTEU	ZrC34Cl2H36	606.786	1	6	0.1229	0.0718	0.1611	0.209	0.084	0.0699	0.2917
HOWBEB	ZrC42H70I2N2O5	1028.064	1	6	0.1433	0.3338	0.1159	0.0632	0.3529	0.1128	0.1758
HOWBIF	ZrBr2C43H72N2O4	932.091	1	6	0.1779	0.3411	0.1553	0.0778	0.3529	0.1311	0.2086
HOWBOL	ZrC42H66I2N2O4	1008.033	1	6	0.1705	0.1598	0.1422	0.128	0.1971	0.1298	0.2101
HOWBUR	ZrC59Cl2H58N2O2	989.249	1	5	0.1402	0.124	0.1043	0.164	0.1817	0.0971	0.1657
HUCPEB	ZrC54Cl4H46O2P4	1083.879	1	6	0.5135	0.3123	0.3372	0.2274	0.4975	0.4871	0.4834
HUCTIK	ZrC21Cl2H34N4O8	632.647	1	8	0.2801	0.5763	0.4906	0.0655	0.5826	0.4938	0.2686
HUDTAB	Zr2C26H34	529.006	2	2	0.2176	0.1871	0.2095	0.2439	0.0708	0.0304	0.4141
HUDTIJ	Zr2C34H38N2	657.14	2	4	0.2226	0.2163	0.185	0.1992	0.1089	0.1134	0.3378
HUDTOP	MgZrC40Cl2H58O5	805.328	1	6	0.2692	0.3046	0.2942	0.2776	0.1723	0.1699	0.2961
HUDTUV	ZrC19H24	343.625	1	2	0.1839	0.1472	0.1881	0.2246	0.0823	0.0245	0.3521
HUNFAY	ZrC62H92N2O4	1020.652	1	6	0.1059	0.0939	0.0862	0.0813	0.1022	0.1047	0.1457
HUNFEC	ZrC70H106N2O4	1130.852	1	6	0.2671	0.1341	0.1437	0.1389	0.2315	0.2224	0.257
HUNFUS	ZrC40Cl8H30N4O4	1005.528	1	4	0.1165	0.0779	0.1679	0.2764	0.1563	0.1483	0.303
HUNLAD	Zr2C45H82N4	861.627	2	5	0.2339	0.2068	0.2211	0.1702	0.1988	0.1193	0.301
HURWIB	ZrC101H108N4O4	1533.223	1	8	0.2423	0.425	0.0613	0.0942	0.2474	0.2373	0.2235
HUYNEU	ZrC14Cl2H17N	361.421	1	3	0.2319	0.1356	0.3046	0.2028	0.211	0.1793	0.2593
HUYNIY	ZrC16Cl2H21N	389.475	1	9	0.2374	0.2274	0.3076	0.2745	0.2139	0.1807	0.2393
HUYNOE	Zr2C44Cl4H64N4	973.272	2	6	0.2838	0.1972	0.2405	0.2132	0.2668	0.2372	0.274
IBANOQ	ZnZr4C30ClH75O16	1157.64	4	6	0.3136	0.3902	0.3091	0.1998	0.4139	0.2187	0.2754
IBOKIX	Zr3C60F36H58O14	1960.725	3	7	0.1237	0.2696	0.2013	0.1238	0.2651	0.1816	0.1666
ICEHAZ	ZrC20Cl2H30IP	590.462	1	4	0.26	0.2186	0.3304	0.232	0.13	0.3105	0.4164
ICEXUJ	Zr2C90Cl4H116	1522.166	2	3	0.158	0.2577	0.1669	0.0899	0.1794	0.0914	0.1645
ICEYAQ	ZrC42Cl2H58	725.05	1	3	0.1817	0.1865	0.1855	0.1097	0.0826	0.1005	0.2029
ICITAQ	Zr2C52Cl4H60	1009.3	2	3	0.1754	0.1449	0.217	0.1356	0.0807	0.0885	0.1967
ICUKAS	ZrC26H24S2	491.822	1	4	0.1828	0.236	0.1684	0.2727	0.1799	0.0615	0.3359
ICURAZ	ZrC40H32	603.92	1	2	0.1848	0.1943	0.1718	0.0616	0.098	0.0313	0.1966
ICURED	ZrC28H24	451.724	1	4	0.1828	0.1799	0.1787	0.2505	0.0753	0.0202	0.3757
IDARAH	ZrC33H49P	567.953	1	3	0.2387	0.2176	0.2017	0.3005	0.1428	0.0644	0.4245
IDAVEO	ZrC23Cl3H27O2	533.041	1	6	0.0976	0.0905	0.1729	0.186	0.086	0.1233	0.2362
IDAVIS	ZrC28Cl3H37O3	619.175	1	6	0.1041	0.1003	0.1649	0.1655	0.0885	0.1216	0.2186
IDOZAE	ZrC27Cl3H36NO2	604.164	1	6	0.1077	0.123	0.1605	0.1941	0.0769	0.121	0.242
IDUYEN	ZrC38H48S2	660.146	1	5	0.1231	0.1234	0.108	0.1907	0.0658	0.0489	0.2613
IFEBUR	ZrC25H34	425.771	1	7	0.2211	0.1926	0.2059	0.1978	0.0658	0.0276	0.3123
IGITEY	ZrC19H22	341.609	1	1	0.2029	0.1386	0.1969	0.2606	0.0836	0.0147	0.3809
IGOBOV	ZrC39H44O	620.004	1	6	0.1194	0.251	0.0952	0.1072	0.2585	0.0506	0.1405
IGOCAI	ZrC49H62N2O	786.272	1	5	0.138	0.2129	0.1059	0.1492	0.1787	0.0911	0.201
IGOCEM	ZrC53H64N2O	836.332	1	6	0.1595	0.201	0.0853	0.1022	0.1458	0.1291	0.1732
IGOGAO	ZrC21Cl4H34N2O2	579.539	1	4	0.3077	0.2392	0.1624	0.1862	0.2281	0.317	0.2011
IGUDET	ZrC20Cl2H26	428.552	1	7	0.133	0.1123	0.1768	0.1744	0.0582	0.0862	0.2183
IGUDIX	ZrC14Cl2H14	344.39	1	5	0.1502	0.1079	0.1996	0.1684	0.073	0.1017	0.1933
IGUDOD	Zr2C30H34O	593.049	2	3	0.2344	0.1359	0.1891	0.1934	0.1458	0.0885	0.342
IHEJOV	ZrC39Cl2H52N2O4	774.979	1	6	0.2556	0.3409	0.1727	0.1487	0.2361	0.1936	0.2285
IHOPIF	ZrC46Cl4H56N4O	914.005	1	6	0.0804	0.2144	0.12	0.1183	0.188	0.0557	0.0915
IHUGOH	ZrC23ClH35	438.207	1	2	0.177	0.1554	0.2086	0.1956	0.0903	0.0732	0.2687
IKOJIC	ZrC16Cl2H18	372.444	1	8	0.1873	0.1661	0.2208	0.2043	0.0551	0.0916	0.1802
IKOJOI	ZrC18Cl2H22	400.498	1	6	0.1464	0.1064	0.1869	0.0901	0.065	0.081	0.1682
IKOKAV	ZrC16Cl2H18	372.444	1	8	0.1365	0.0924	0.1939	0.2032	0.0761	0.1008	0.2591
IKOKEZ	Zr3C54Cl6H66	1201.494	3	8	0.1989	0.1879	0.2713	0.2542	0.1417	0.1388	0.2504
IKOKID	ZrC20Cl2H22	424.52	1	6	0.1219	0.0828	0.1773	0.1899	0.0775	0.0966	0.2749
IKUKAA	ZrC22H42N2O6	521.81	1	6	0.3954	0.3085	0.4188	0.146	0.5402	0.2398	0.3981
IKUKEE	ZrC22H40O8	523.778	1	6	0.0988	0.1972	0.1229	0.1033	0.2197	0.0774	0.1466
ILONON	Zr3C129Cl6H138	2174.895	3	6.33	0.1362	0.2874	0.1766	0.2364	0.2508	0.0895	0.2958
ILONUT	Zr2C98Cl4H100	1602.126	2	6.5	0.1777	0.3245	0.226	0.3163	0.2551	0.133	0.4211
IMEWED	ZrC19FH22N	374.614	1	3	0.1402	0.1205	0.1828	0.2418	0.0547	0.0953	0.3256
IMEWIH	ZrC20H25N	370.651	1	2	0.1523	0.1364	0.15	0.2586	0.0619	0.0196	0.3502
IMEWON	ZrC19H23N	356.624	1	4	0.1451	0.144	0.1423	0.2477	0.0719	0.0119	0.3021
IMUJEF	ZrC18Cl3H24NO	467.97	1	7	0.1226	0.1042	0.2834	0.144	0.1359	0.2426	0.2008
IPELIY	ZrC24H28N4O6	559.734	1	8	0.0482	0.0483	0.0855	0.0564	0.0612	0.0563	0.0694
IPOROV	ZrC25H43N	448.85	1	2	0.1954	0.1624	0.204	0.0987	0.0798	0.0451	0.2382
IQEYAE	ZrC22H30	385.706	1	6	0.191	0.1648	0.1822	0.2255	0.05	0.0192	0.3596
IQEYAE01	ZrC22H30	385.706	1	6	0.1959	0.1834	0.1843	0.2524	0.0678	0.0298	0.3753
IQEYEI	Zr2C27H33P	570.983	2	3.5	0.287	0.1998	0.2349	0.2543	0.1462	0.0892	0.4674
IRIVAH	Zr2C40H56	719.336	2	2.5	0.3444	0.3868	0.3931	0.2315	0.3631	0.4114	0.4461
IRUYOM	ZrC24Cl2H31N	495.643	1	5	0.2262	0.139	0.2323	0.2241	0.1313	0.0985	0.3827
ISUYOK	ZrC23Cl2H37N	489.68	1	2	0.1649	0.1327	0.2125	0.0893	0.0828	0.0924	0.1796
ISUYUQ	ZrC17Cl3H30NS	478.068	1	3	0.154	0.1229	0.2145	0.089	0.1835	0.1171	0.1433
ISUZAX	ZrC13Cl3H22N	389.9	1	9	0.1244	0.0866	0.1644	0.1741	0.086	0.1082	0.1599
IVAVIK	Zr2C62H54P2S2	1107.63	2	3	0.325	0.2722	0.35	0.2344	0.3884	0.0781	0.4462
IVEPEG	ZrC33H38N4O2	613.917	1	3	0.2116	0.2116	0.2403	0.1794	0.198	0.0773	0.2709
IXABOZ	ZrC73Cl2H102N4O3	1245.768	1	6	0.1069	0.2265	0.1756	0.126	0.2074	0.1533	0.1697
IXAXAH	ZrC50Cl2H66N4	885.23	1	6	0.1818	0.1678	0.2299	0.1945	0.1874	0.1285	0.3209
IYIREN	ZrC21H28N2	399.693	1	2	0.1659	0.1444	0.1811	0.2749	0.1162	0.0471	0.3621
IYIVAN	ZrC43Cl6H44	864.749	1	6	0.1162	0.0994	0.2029	0.2491	0.0969	0.137	0.3147
IYOGOS	ZrC46H43N2OP	762.061	1	3	0.1914	0.1708	0.2015	0.2384	0.1501	0.0809	0.3077
IYUMAR	ZrC38Cl4H64P6	939.797	1	2	0.2001	0.1722	0.2078	0.1235	0.1605	0.0634	0.2458
IYUMIZ	ZrC45H70OP2	780.226	1	3	0.2133	0.2522	0.1661	0.1908	0.1107	0.1698	0.2969
IYUXEF	Zr2C36H54N2O8	825.282	2	6	0.2056	0.357	0.1345	0.0422	0.445	0.1667	0.2018
IYUXEF01	Zr2C36H54N2O8	825.282	2	6	0.2062	0.3489	0.1384	0.0385	0.4422	0.1682	0.2071
IZAZUF	Zr3C96H126	1553.736	3	6	0.2133	0.3772	0.1767	0.3255	0.2583	0.0938	0.4368
IZUDUD	ZrC38Cl2H44	662.894	1	6	0.1345	0.0872	0.1876	0.2382	0.0883	0.0888	0.3367
IZUFAL	ZrC46Cl2H52	767.046	1	6	0.2132	0.1701	0.2256	0.2132	0.0943	0.0935	0.3257
IZUFIT	ZrC32Cl2H40	586.796	1	6	0.1514	0.1198	0.1674	0.224	0.0917	0.0818	0.3344
JAHMAH	Zr2C36H50O5	745.239	2	2	0.2268	0.2622	0.1586	0.2396	0.24	0.1638	0.3671
JAJYAX	ZrC16Cl2H18	372.444	1	7	0.1279	0.0925	0.1683	0.2833	0.0713	0.0837	0.3717
JALWEZ	ZrC25H26N2	445.721	1	2	0.1657	0.1368	0.173	0.256	0.1109	0.0566	0.3265
JANDIL	ZrC14H16	275.506	1	12	0.2394	0.1333	0.2446	0.3008	0.123	0.0214	0.4375
JAQSOJ	Zr2C56H64O4	983.572	2	2.5	0.1954	0.2702	0.1229	0.1853	0.2367	0.1612	0.2667
JAQSUP	ZrC26H28O2	463.732	1	2	0.246	0.2281	0.132	0.1888	0.3103	0.2029	0.3174
JAQTAW	Zr2C48H48N4	863.388	2	4	0.2189	0.5078	0.2075	0.2698	0.4139	0.1647	0.3387
JAQWEE	Zr2C48H72N2	859.566	2	4	0.2172	0.2161	0.3216	0.2761	0.1806	0.2318	0.416
JATHUK	ZrC46H78N2O5	830.363	1	6	0.1257	0.2708	0.1041	0.085	0.2936	0.1265	0.1552
JATJAS	ZrC69H92N4O4	1132.743	1	6	0.1721	0.374	0.0748	0.1179	0.3421	0.1683	0.2156
JATJEW	ZrC70H88N4O4	1140.722	1	6	0.1928	0.2085	0.1421	0.109	0.1749	0.1322	0.2026
JATPAV	ZrC26H28	431.734	1	6	0.1872	0.1788	0.1679	0.0584	0.0491	0.033	0.2283
JAVDIU	Zr2C128H168N8	2001.256	2	6	0.1282	0.2571	0.1359	0.0833	0.1722	0.111	0.1476
JAVFES	ZrC56H68N4	888.412	1	6	0.0694	0.1299	0.0422	0.079	0.0954	0.0657	0.1054
JAYCUI	ZrBr2C13H14	421.287	1	6	0.3225	0.1013	0.349	0.3153	0.2996	0.0717	0.5585
JAYMAX	ZrC23ClH41P2	506.203	1	3	0.4767	0.2148	0.3159	0.2373	0.4578	0.5505	0.4715
JAZQUZ	ZrC50H63NO2	801.283	1	5	0.3012	0.1648	0.2432	0.0491	0.3324	0.1572	0.2996
JEFJUZ	ZrC27H25N3	482.742	1	3	0.2283	0.3248	0.2496	0.2495	0.1704	0.1188	0.3607
JEHTIC	ZrC41H41N5O4S	791.094	1	8	0.3035	0.1267	0.1692	0.0871	0.2894	0.2732	0.3487
JENRAW	ZrC22H18	373.61	1	5	0.1474	0.1221	0.1396	0.0793	0.037	0.0287	0.2017
JEQBUF	Zr4C74H96	1350.478	4	9.25	0.3995	0.3326	0.3601	0.272	0.1658	0.1197	0.6353
JEQCAM	Zr4C72H92	1322.424	4	10.5	0.4182	0.258	0.3734	0.2727	0.2071	0.1828	0.6508
JEQCEQ	Zr2C36H46	661.212	2	10.5	0.3506	0.2424	0.3332	0.264	0.1318	0.051	0.5811
JESDUK	ZrC26Cl2H28N2O2	562.646	1	4	0.1604	0.1636	0.2278	0.33	0.1785	0.1243	0.3084
JETVAJ	ZrC11ClH13O	287.898	1	3	0.1637	0.1591	0.1839	0.1706	0.1299	0.0729	0.2411
JEWSUD	ZrC28H34N2	489.818	1	4	0.239	0.2161	0.2616	0.1706	0.203	0.1204	0.3277
JEXNIN	ZrC26H28	431.734	1	8	0.1565	0.1275	0.1549	0.1573	0.0647	0.0401	0.2134
JIFNOE	ZrC20Cl2H29N	445.583	1	4	0.179	0.1137	0.1698	0.1911	0.1342	0.1289	0.2459
JIFPOG	ZrC40Cl2H40N2	710.898	1	6	0.1391	0.0817	0.1482	0.225	0.1108	0.0665	0.1944
JILLOI	ZrC24ClH51N6	550.388	1	6	0.0613	0.305	0.0928	0.0951	0.2986	0.0697	0.1255
JIMCUD	ZrC35H43N	568.96	1	3	0.4462	0.2385	0.4796	0.4181	0.3376	0.1194	0.5209
JITSAG	ZrC24ClH22NO	467.12	1	3	0.2239	0.1584	0.2509	0.224	0.2637	0.1212	0.2342
JIVKOO	Zr2C76H68N4	1219.856	2	3	0.2401	0.206	0.3506	0.1937	0.2066	0.2024	0.3282
JIWHIG	Zr2C26Cl6H32N6S4	951.972	2	4	0.2036	0.2125	0.2265	0.0778	0.2974	0.1009	0.1578
JOFJIZ	ZrC23H27N5O11	640.717	1	8	0.2962	0.2632	0.4752	0.0613	0.2974	0.5854	0.2639
JOFJOF	ZrC17H18N2O11	517.558	1	8	0.3714	0.3547	0.2374	0.1583	0.3091	0.2477	0.2605
JOHQOO	ZrC30Cl2H28	550.678	1	5	0.1704	0.1133	0.2117	0.2726	0.0854	0.0769	0.3973
JOHQUU	ZrC34Cl4H36	677.686	1	5	0.1884	0.1472	0.2209	0.2201	0.0915	0.0763	0.3739
JOPMOQ	ZrC24Cl2H36N2O3	562.687	1	6	0.1691	0.1667	0.2375	0.1621	0.1963	0.1929	0.2527
JOTGIL	ZrC45Cl4H58O3S	912.04	1	5	0.2964	0.265	0.2042	0.1758	0.2229	0.3201	0.3162
JOXLUD	Zr3C48Cl6H66	1129.428	3	7.67	0.1702	0.2661	0.1992	0.252	0.2011	0.1128	0.2948
JOZJUD	ZrC25ClH24NS2	529.268	1	1	0.1973	0.1046	0.23	0.1885	0.1647	0.1894	0.2542
JUDFUJ	ZrC21Cl2H18	432.499	1	6	0.1458	0.0928	0.189	0.2488	0.0929	0.082	0.3539
JUHSIO01	ZrC28H43P3	563.797	1	1	0.2156	0.1441	0.2231	0.1484	0.2058	0.0452	0.2626
JUQQAN	ZrC23Cl3H26OP	547.008	1	5	0.1126	0.0836	0.1576	0.2571	0.1066	0.1143	0.3151
JUQQAN01	Zr2C46Cl6H52O2P2	1094.016	2	4	0.1345	0.1583	0.1563	0.3041	0.1419	0.1273	0.3384
JUSPIZ	ZrC18F3H16N	394.552	1	4	0.1352	0.3061	0.1379	0.4432	0.2769	0.0455	0.4953
JUSPOF	ZrC18F5H14N	430.533	1	3	0.1306	0.1094	0.156	0.2584	0.0516	0.0649	0.2871
JUSQAS	ZrC21F4H19N	452.608	1	4	0.1517	0.1256	0.1665	0.3226	0.0731	0.0473	0.3938
JUZPAV	ZrC20Cl2H22	424.52	1	7	0.1444	0.0959	0.201	0.2529	0.0803	0.0861	0.3552
KACGUS	ZrC12Cl3H19O2	392.856	1	5	0.1336	0.0988	0.2113	0.2109	0.1223	0.1442	0.2282
KACHAZ	ZrC21Cl2H31P	476.577	1	6	0.1714	0.1553	0.2097	0.2196	0.0681	0.0906	0.3257
KACQAI	Zr2C58H52O18P4	1343.379	2	5	0.315	0.3635	0.2479	0.1672	0.4	0.1928	0.3026
KADKUW	ZrC32Cl2H46	592.844	1	7	0.1102	0.0918	0.1541	0.1569	0.0662	0.0793	0.1908
KAFYUL	ZrC28Cl2H24	522.624	1	4	0.1487	0.0965	0.2024	0.2785	0.09	0.0872	0.3345
KAGXUM	ZrC27Cl2H22	508.597	1	6	0.1418	0.109	0.1781	0.2009	0.0807	0.0747	0.2998
KALLAO	ZrC29H45N	498.91	1	3	0.1795	0.3033	0.1818	0.2341	0.2199	0.1063	0.3198
KANWOO	ZrC24Cl2H24	474.58	1	4	0.1427	0.1014	0.1932	0.1343	0.0657	0.0875	0.1364
KANWOO01	ZrC24Cl2H24	474.58	1	4	0.1347	0.089	0.19	0.133	0.0697	0.0942	0.1368
KAPMAR	Zr2C53H96O8	1043.791	2	4	0.1396	0.3695	0.165	0.1347	0.373	0.1022	0.1146
KAQLOF	ZrC48Cl3H59N2O3	909.585	1	6	0.1473	0.2326	0.0945	0.1456	0.1588	0.1395	0.1878
KAQPOI	Zr2C40Cl4H42	847.024	2	5	0.1525	0.2203	0.1995	0.2115	0.189	0.0936	0.1803
KARQOK	Zr2C24Cl4H24O2	668.702	2	7	0.1632	0.1354	0.1971	0.0627	0.1082	0.0833	0.1432
KARWIL	ZrC70Cl2H90N4O4	1213.638	1	6	0.136	0.38	0.1141	0.2136	0.3642	0.1026	0.2927
KAWJIF	Zr2C20H44N4O10	683.038	2	7	0.5428	0.126	0.2054	0.0978	0.5788	0.4354	0.5305
KAWKUP	Zr4C32H72O16	1077.808	4	6	0.2309	0.4446	0.2312	0.0834	0.4397	0.2972	0.2241
KAWLAW	Zr3C25H50O16	880.331	3	6.67	0.1444	0.2951	0.1429	0.1024	0.3127	0.1101	0.1392
KAWMAX	Zr3C41H86O14	1076.797	3	6	0.1416	0.3602	0.2221	0.0651	0.3761	0.1947	0.1693
KAWMIF	Zr2C38H80O10	879.496	2	6	0.1637	0.4011	0.1563	0.0867	0.4467	0.0869	0.1545
KAXBAM	ZrC20Cl2H26	428.552	1	4	0.1563	0.1231	0.1991	0.0822	0.0619	0.083	0.1827
KEHJAI	Zr2C23Cl3H42P	638.361	2	7	0.2291	0.1308	0.275	0.1864	0.3153	0.0953	0.2689
KEKBEI	ZrC27ClF5H18	564.107	1	6	0.1379	0.1077	0.1547	0.2316	0.0965	0.064	0.3096
KEMRAW	ZrC19Cl2H26	416.541	1	8	0.1682	0.1209	0.2291	0.2984	0.0784	0.1	0.3923
KEMREA	ZrC19Cl2H26	416.541	1	8	0.176	0.1132	0.2149	0.3199	0.0975	0.0835	0.4344
KEMRIE	ZrC33H37	524.883	1	8	0.2171	0.1969	0.2358	0.4386	0.1395	0.0459	0.474
KESXAH	Zr2C16Cl8H32O4	754.476	2	4	0.2398	0.279	0.4982	0.3382	0.1917	0.5073	0.2753
KETTUZ	ZrC24H38	417.792	1	2	0.2008	0.1834	0.1903	0.262	0.0491	0.0169	0.4198
KEWVUD	Zr3C30Cl7H45O	943.511	3	2.67	0.1706	0.1507	0.1816	0.2537	0.1562	0.1282	0.2571
KEXFEC	Zr4C84Cl8H88	1746.124	4	7	0.2339	0.2588	0.3167	0.2255	0.1485	0.2328	0.349
KIBHIQ	ZrC30H36N2	515.856	1	2	0.1493	0.1291	0.1503	0.1132	0.0901	0.0691	0.2044
KIBHOW	Zr2C60H56S4	1087.796	2	3.5	0.2601	0.173	0.3056	0.4193	0.191	0.1971	0.5103
KICRUN	Zr2C32F12H36	831.069	2	5.5	0.2651	0.2293	0.2167	0.4445	0.1219	0.1822	0.4977
KICSOI	Zr2C32Cl2H32O	685.955	2	2	0.1946	0.214	0.1808	0.2283	0.1693	0.0951	0.3065
KICTEZ	ZrC26F6H22	539.676	1	5	0.1504	0.1307	0.1417	0.3202	0.0533	0.0509	0.4167
KIDDOU	ZrC22Cl2H30	456.606	1	6	0.1312	0.1199	0.1685	0.1801	0.0607	0.0856	0.2151
KIFTOM	ZrC24H36N4O4	535.8	1	8	0.1455	0.0959	0.4543	0.0731	0.2156	0.4274	0.1933
KIHFAJ	Zr2C56Cl4H36	1033.152	2	7	0.1158	0.0927	0.1755	0.4156	0.0581	0.0912	0.4528
KIHLAO	ZrC32H38O	529.879	1	3	0.1522	0.1303	0.1151	0.1467	0.0655	0.0862	0.2025
KIRXOY	ZrC13Cl2H20	338.427	1	7	0.0968	0.0837	0.1304	0.086	0.0491	0.0726	0.127
KIVROY	ZrC33H56N2O4	636.045	1	6	0.1129	0.2252	0.1074	0.09	0.2816	0.1009	0.1569
KIVRUE	ZrC34H44N4O2	631.976	1	6	0.1021	0.2237	0.2027	0.1521	0.2647	0.1514	0.1849
KIXXUL	ZrC51H84N2O4	880.467	1	5	0.1296	0.3175	0.0999	0.0738	0.3094	0.1131	0.1681
KIXYAS	ZrC46Cl2H70N2O4	877.2	1	4	0.1496	0.3389	0.0999	0.1212	0.342	0.1261	0.2345
KOBJIW	ZrC30H34	485.826	1	4	0.1996	0.2736	0.1324	0.2243	0.2638	0.1519	0.3428
KODQAV	ZrC32H47OP	569.925	1	3	0.1416	0.2072	0.1304	0.2531	0.1846	0.0927	0.2974
KOHTAC	ZrC26Cl2H34	508.682	1	6	0.1141	0.0851	0.1538	0.1608	0.0487	0.075	0.179
KOJLEA	Zr2C40H52O12	907.292	2	3	0.1757	0.2738	0.2573	0.3436	0.213	0.1946	0.4144
KOJLIE	Zr2C32H36O12	795.076	2	2	0.1399	0.4179	0.3207	0.3823	0.3932	0.2939	0.4277
KOMRIP	Zr2C80H114N2O8	1414.246	2	6	0.2142	0.2655	0.1923	0.0612	0.2776	0.17	0.2341
KOMROV	Zr2C75H98N2O8	1338.063	2	6	0.4208	0.3889	0.1463	0.0706	0.4734	0.3524	0.4236
KORGIH	ZrC76H100N8O2S2	1313.034	1	8	0.1314	0.2484	0.1562	0.1802	0.1978	0.1535	0.156
KORWOG	ZrC42Cl3H26N3	770.265	1	6	0.0813	0.0307	0.1044	0.2207	0.0814	0.0399	0.2522
KOVJIQ	ZrC35H57N5O3	687.097	1	5	0.13	0.229	0.1326	0.084	0.2361	0.0659	0.1269
KOXHOU	Zr2C32H30P2	658.988	2	8	0.3612	0.1424	0.3281	0.1605	0.3141	0.0382	0.3869
KOXHUA	Zr3C36H33P	770.306	3	2	0.1835	0.156	0.2169	0.3649	0.0892	0.0885	0.4184
KOXTAS	Zr4C62H66N2	1204.12	4	5	0.3103	0.2904	0.3183	0.3529	0.2199	0.0739	0.4802
KOYWIG	ZrC60F2H74N2O4	1016.483	1	6	0.1387	0.2033	0.0896	0.0616	0.2616	0.1144	0.166
KOYWUS	ZrC60H76N2O4	980.502	1	6	0.1296	0.2145	0.0921	0.063	0.2655	0.1054	0.1599
KUBXEK	ZrC28Cl2H46	544.8	1	3	0.1628	0.1553	0.1864	0.1786	0.0712	0.0657	0.2783
KUBXIO	ZrC22Cl2H34	460.638	1	6	0.1907	0.1639	0.2041	0.2085	0.0665	0.0648	0.348
KUDGEV	ZrC23ClH21O2	456.093	1	5	0.154	0.1224	0.2657	0.4184	0.0642	0.1712	0.4878
KUJMUX	ZrC18H16O2	355.548	1	3	0.1539	0.1262	0.1811	0.3048	0.0892	0.0886	0.3473
KUPJOW	ZrC14Cl2H18	348.422	1	5	0.1811	0.1433	0.218	0.2171	0.0627	0.0895	0.2335
KUSNAP	ZrC15Cl4H19NO3	494.345	1	6	0.1019	0.1451	0.2281	0.0944	0.1493	0.207	0.114
LAHVOG	ZrC54H66O3S	886.403	1	5	0.4892	0.1987	0.3731	0.1168	0.5244	0.1868	0.4925
LAHVUM	Zr2C104H126O7S2	1734.713	2	5	0.4199	0.2753	0.4298	0.2815	0.4772	0.2345	0.4528
LAJSUL	ZrC15Cl2H18	360.433	1	8	0.1596	0.1209	0.2118	0.2658	0.0813	0.0939	0.3752
LAJTAS	Zr2C32Cl4H40	748.92	2	6	0.1366	0.1059	0.1799	0.187	0.0729	0.0878	0.2954
LAKLIT	ZrC14H14	273.49	1	4	0.202	0.1616	0.1987	0.3221	0.0441	0.0051	0.4756
LAKLOZ	Zr2C24H24	494.904	2	5	0.2793	0.1749	0.2561	0.2118	0.1509	0.0339	0.4035
LALRUL	Zr3C36H36O3	790.353	3	2	0.2415	0.2405	0.2013	0.2465	0.1805	0.1058	0.3879
LAMJAO	ZrC13H16	263.495	1	9	0.2627	0.1479	0.2625	0.3353	0.1341	0.009	0.4488
LANHUD	ZrC15H22O	309.564	1	11	0.2251	0.1695	0.2249	0.3695	0.0888	0.0231	0.4195
LANJAL	Zr2C32H44O4	675.148	2	6.5	0.2053	0.1705	0.2104	0.4408	0.0985	0.0564	0.5333
LAPDAK	ZrC27ClH21	472.139	1	6	0.2783	0.1033	0.2663	0.3901	0.2436	0.0923	0.5518
LARVIK	ZrC36Cl2H58N2O2	712.996	1	6	0.2184	0.1729	0.2499	0.0806	0.2718	0.1373	0.2357
LASYAF	ZrC40H40N4O4	732.008	1	8	0.1222	0.0521	0.2202	0.0475	0.151	0.1701	0.1474
LATDET	ZrC16Cl2F4H10I2	694.183	1	8	0.1204	0.0938	0.1561	0.2076	0.0539	0.0803	0.2329
LAWRIK	ZrC25H29P	451.705	1	7	0.4901	0.1898	0.3971	0.4379	0.4059	0.3078	0.4815
LAXDAP	ZrC36Cl2H44N4	694.9	1	6	0.2808	0.0833	0.2281	0.1009	0.2783	0.1155	0.3429
LEDBAX	Zr2C30H40O2	615.096	2	3	0.1927	0.1613	0.1991	0.1654	0.0506	0.1368	0.2424
LEGXEA	ZrC25ClH24OP	498.114	1	3	0.2444	0.1982	0.1435	0.2251	0.1859	0.2077	0.2193
LEJDOU	ZrBrC24H45N2	532.766	1	4	0.1995	0.183	0.1932	0.1114	0.2006	0.0495	0.244
LEJDUA	ZrC21H40N2	411.789	1	4	0.1489	0.1864	0.1485	0.1845	0.127	0.0512	0.2322
LEJFAI	ZrC22H42N2	425.816	1	4	0.122	0.1708	0.1089	0.153	0.1197	0.0409	0.2114
LEJFEM	ZrC23H44N2	439.843	1	4	0.1345	0.1758	0.1687	0.1769	0.1135	0.1114	0.2412
LEJHOA	ZrC18H29P	367.628	1	2	0.1659	0.1515	0.1583	0.3881	0.0603	0.0319	0.4449
LEJJAO	ZrC26H33P	467.748	1	2	0.1682	0.151	0.1614	0.3858	0.062	0.0327	0.4985
LELQOM	ZrC38H36N6O	683.971	1	7	0.1671	0.0672	0.3025	0.1653	0.181	0.2123	0.1183
LELQUS	ZrC36H28N8	663.9	1	8	0.1752	0.0769	0.207	0.1421	0.2323	0.0517	0.1193
LEMLIY	ZrC22ClH21	412.084	1	8	0.2581	0.1369	0.3772	0.1645	0.1661	0.1978	0.3293
LESVAH	Zr2C74Cl8H96N4O4	1571.654	2	6	0.2221	0.1913	0.1539	0.1333	0.1926	0.1872	0.2353
LETYUF	ZrC46Cl2H57N3O2	846.105	1	6	0.1382	0.2063	0.0956	0.119	0.1564	0.1334	0.1677
LEXKAA	ZrC28Cl2H20	518.592	1	4	0.1666	0.0946	0.2195	0.2416	0.1017	0.0889	0.3718
LEXQUB	Zr2C12Cl10H12N2	721.19	2	4	0.135	0.1181	0.2266	0.1258	0.1749	0.1281	0.1844
LEZPEN	ZrC17H13NO4	386.518	1	8	0.1695	0.1247	0.1966	0.0957	0.1198	0.0733	0.1998
LIBBOO	ZrC39H52	612.069	1	6	0.2134	0.1384	0.2714	0.3761	0.1583	0.0867	0.354
LIBCIJ	ZrC37Cl2H46	652.899	1	7	0.13	0.0963	0.1686	0.1788	0.0767	0.0706	0.254
LIBCOP	ZrC52Cl2H62	849.192	1	6	0.1356	0.1537	0.1856	0.3552	0.1511	0.0897	0.412
LIGJAM	ZrC38H54O9	746.065	1	3	0.1344	0.1462	0.164	0.127	0.0824	0.1333	0.1956
LIHGOY	ZrC50H60N4O	824.281	1	8	0.1189	0.1194	0.1261	0.2036	0.1272	0.0374	0.2703
LILCIT	Zr2C64H54P2S6	1259.892	2	1	0.2815	0.2054	0.2258	0.1461	0.2134	0.166	0.2988
LILDAM	ZrC19H31P	381.655	1	7	0.1998	0.1131	0.1754	0.1666	0.1628	0.0525	0.3234
LILDEQ	ZrC41H36	619.963	1	4	0.2271	0.254	0.257	0.1448	0.205	0.0987	0.2728
LILSOP	ZrC24H42N2	449.838	1	6	0.1451	0.3081	0.136	0.1575	0.3071	0.0413	0.2373
LILSUV	ZrC23H40N2	435.811	1	6	0.1358	0.2206	0.1257	0.2018	0.1962	0.0389	0.267
LILTAC	ZrC23H40N2	435.811	1	6	0.1431	0.1397	0.1305	0.1635	0.0867	0.0439	0.2348
LIMKAU	ZrC28Cl2F5H28N3O	679.668	1	6	0.1362	0.1378	0.1344	0.0837	0.1192	0.1328	0.1252
LIPBIV	ZrC44H60N8	792.244	1	8	0.2094	0.1991	0.2569	0.2085	0.1952	0.1296	0.2381
LIQXAK	Zr2C34H40	631.142	2	8.5	0.1941	0.1402	0.1835	0.2589	0.0716	0.0324	0.3971
LIQXEO	ZrC19H24	343.625	1	6	0.1894	0.1375	0.2018	0.2268	0.0756	0.0561	0.3561
LIQXIS	Zr2C30Cl2H38O2	683.98	2	6.5	0.2181	0.2242	0.1953	0.426	0.1888	0.1015	0.4323
LIRDAR	ZrC24Cl2H28N2O2	538.624	1	6	0.132	0.145	0.1383	0.0931	0.2132	0.0757	0.1587
LIRDUL	ZrC29Cl3H41N2	615.235	1	5	0.122	0.1075	0.1403	0.1116	0.1441	0.0433	0.1799
LISGUP	ZrC28H22N2O2	509.72	1	8	0.1758	0.1815	0.1308	0.1422	0.1736	0.1463	0.248
LISPOS	ZrC22ClH27O	434.131	1	5	0.1618	0.4743	0.1584	0.1526	0.4468	0.0922	0.176
LISPUY	Zr2C32Cl2H30O2	699.938	2	5.5	0.1565	0.2601	0.1749	0.1543	0.2457	0.0835	0.2069
LIYWOF	Zr2C72H76	1123.848	2	5	0.2359	0.2621	0.227	0.2736	0.2015	0.267	0.3354
LOCMEV	ZrC32Cl2F2H24	608.665	1	6	0.1396	0.0978	0.181	0.3389	0.0657	0.0801	0.4011
LOLLEE	ZrC43H50O9	802.088	1	8	0.0324	0.04	0.1428	0.0296	0.0338	0.1506	0.0301
LOLRAF	ZrC34H48	547.982	1	4	0.2043	0.2268	0.1911	0.2325	0.0876	0.0364	0.3068
LOMWER	ZrC38Cl2H26	644.75	1	8	0.1044	0.057	0.1541	0.353	0.0626	0.0736	0.4186
LOPDUQ	Zr2C76Cl4H68	1305.628	2	4	0.2238	0.3028	0.2652	0.2124	0.1482	0.0985	0.3512
LOPGEC	Zr3C50Cl4H64O20	1400.514	3	8	0.2787	0.3482	0.2475	0.1047	0.3283	0.2447	0.2894
LOQYEV	ZrC38Cl2H36P2	716.778	1	6	0.1307	0.1033	0.1551	0.0682	0.0504	0.0643	0.1431
LOSQUF	Zr2C48H36	795.264	2	2.5	0.1834	0.2391	0.1659	0.2876	0.1934	0.0378	0.3719
LOSRAM	ZrC29H27N	480.766	1	3	0.1449	0.1379	0.1456	0.1235	0.0585	0.0216	0.2228
LOSREQ	Zr2C76H56	1151.732	2	5	0.1721	0.2739	0.121	0.3024	0.1693	0.1145	0.3432
LUCDAQ	ZrC36H46N2	598.002	1	2	0.1905	0.1439	0.22	0.1829	0.1659	0.0928	0.2851
LUCDEU	ZrC44H51N3	713.137	1	3	0.1559	0.2377	0.1815	0.2565	0.2165	0.0713	0.249
LUFXAL	ZrC24ClH24N	453.137	1	2	0.1409	0.1302	0.1617	0.2456	0.0923	0.065	0.2901
LUFZOB	ZrC22H25N	394.673	1	4	0.2025	0.1573	0.2171	0.2012	0.0977	0.0482	0.2795
LUFZUH	Zr2C56H58N2	941.542	2	3	0.1725	0.2435	0.1913	0.1881	0.1976	0.0579	0.2543
LUGBAQ	Zr2C52H62N2	897.53	2	4	0.2163	0.1598	0.2059	0.2127	0.1257	0.114	0.2853
LUGBEU	ZrC18H23NO	360.612	1	3	0.1523	0.1444	0.1716	0.2404	0.0963	0.0752	0.3168
LULMAI	Zr2C48Cl2H50O8	1008.268	2	7	0.1048	0.2567	0.3619	0.1768	0.2271	0.3248	0.224
LULMEM01	Zr2C52H62O11	1045.505	2	6	0.1768	0.1609	0.1703	0.1356	0.1333	0.1371	0.2727
LULMEM02	Zr2C52H62O11	1045.505	2	6	0.1656	0.1777	0.1534	0.1001	0.1131	0.0976	0.237
LURFUA	ZrC52H72O2S2	884.49	1	4	0.3355	0.2339	0.1684	0.1308	0.3898	0.297	0.318
LUZDAL	ZrC22H42N2	425.816	1	4	0.1207	0.1935	0.1042	0.1534	0.1198	0.0422	0.211
LUZDEP	Zr2C46H88N4	879.686	2	4	0.2003	0.4441	0.1181	0.1501	0.304	0.146	0.279
LUZDIT	ZrC25H40N2	459.833	1	4	0.134	0.2025	0.0907	0.1012	0.1617	0.0926	0.1849
MAGLEM	ZrC45Cl5H53	862.393	1	4	0.1862	0.2031	0.2124	0.194	0.109	0.134	0.3289
MAHWUP	ZrC32H39N3	556.909	1	6	0.2344	0.1542	0.2185	0.1052	0.2531	0.0889	0.2565
MAHXAW	ZrC46H55N3	741.191	1	5	0.2375	0.267	0.3057	0.2881	0.2923	0.174	0.2501
MAHXEA	ZrC41H53N3	679.12	1	5	0.1212	0.3125	0.1304	0.1142	0.282	0.0756	0.1669
MAJHUA	ZrC19Cl2H28	418.557	1	4	0.1639	0.1277	0.2098	0.1953	0.0686	0.0909	0.2978
MAJJAI	ZrC21Cl2H32	446.611	1	4	0.152	0.1207	0.2028	0.1696	0.0628	0.0863	0.2701
MAPJIW	ZrC40H42N2	642.014	1	5	0.3214	0.1487	0.3597	0.1156	0.3565	0.3272	0.32
MAPJOC	ZrC33H34N2	549.873	1	5	0.1618	0.0806	0.1639	0.2324	0.1675	0.0388	0.3135
MASKOI	ZrC25Cl3H27N2O2	585.077	1	7	0.1235	0.1158	0.2583	0.2678	0.1388	0.1752	0.318
MASSAB	ZrC15F5H10N	390.468	1	7	0.1382	0.1212	0.1523	0.2578	0.0525	0.0582	0.2836
MASSEF	ZrC15ClF4H10N	406.92	1	7	0.1332	0.1151	0.154	0.2336	0.0507	0.0648	0.318
MAVJIC	ZrC46H50O2	726.128	1	2	0.1613	0.1985	0.1545	0.1342	0.1231	0.1343	0.2028
MAVWAJ	ZrC33Cl2H32O2P2S2	748.809	1	5	0.3169	0.1494	0.6062	0.0798	0.2108	0.4379	0.291
MAWYOA	ZrC78H90N2O4	1210.812	1	6	0.2412	0.2365	0.1688	0.0959	0.1935	0.1875	0.2732
MAWYUG	ZrC43Cl2H53NO3	794.025	1	6	0.2928	0.2591	0.2187	0.2351	0.2014	0.2067	0.2785
MAZJIH	ZrC16Cl2H32O4S	482.612	1	5	0.1053	0.1968	0.1313	0.08	0.2583	0.0909	0.1422
MAZKII	ZrC35H43NO2	600.958	1	5	0.452	0.0943	0.2287	0.0522	0.4943	0.4328	0.4517
MAZKUU	Zr2C65H104N4O8	1252.015	2	6	0.1289	0.2355	0.176	0.0732	0.259	0.1661	0.1429
MAZTUE	ZrC41H38NP2	697.934	1	9	0.1834	0.2452	0.141	0.1255	0.1569	0.1268	0.2331
MECLZR	ZrC29ClH26P	532.175	1	3	0.1521	0.1288	0.2437	0.2218	0.0707	0.1537	0.2733
MEFWOM	ZrC27H34	449.793	1	5	0.1658	0.1399	0.16	0.2553	0.0605	0.0258	0.3335
MEGXUT	ZrC15ClH20N	341.006	1	3	0.1593	0.1221	0.2638	0.2544	0.0718	0.1754	0.3597
MEKRED	ZrC20Cl3H25N4	519.022	1	6	0.1195	0.0939	0.1398	0.1443	0.1297	0.0964	0.1086
MELFOB	ZrC17Cl3H22N3O	481.957	1	6	0.1395	0.0778	0.1679	0.0755	0.1627	0.1075	0.1295
MENCOX	Zr2C68H92N4O4	1211.956	2	2	0.2265	0.2194	0.227	0.1631	0.1131	0.0635	0.2442
MEQZEO	ZrC18Cl2H18	396.466	1	8	0.1832	0.0829	0.1945	0.1869	0.1438	0.1419	0.2689
MERXUC	ZrC26H30	433.75	1	5	0.1598	0.152	0.1466	0.318	0.0714	0.0369	0.4234
MERYAJ	ZrC36F10H24O2	769.794	1	6	0.2225	0.3256	0.1729	0.2824	0.2671	0.1558	0.3651
METTUA	ZrC30Cl2H44O4	630.802	1	6	0.1494	0.1458	0.1322	0.0792	0.1722	0.0953	0.1497
METVEM	ZrC42H44O2	672.036	1	4	0.1868	0.1516	0.172	0.2029	0.1332	0.1679	0.2908
MEXXAO	ZrC14Cl2H22N4	408.482	1	6	0.1992	0.0555	0.2161	0.0898	0.1977	0.0557	0.2079
MEXXES	Zr2C42Cl2H66N12	992.422	2	4	0.1744	0.2017	0.2071	0.2501	0.2405	0.077	0.2828
MIBDIN	ZrC40ClH59N2P2	756.548	1	5	0.1541	0.1032	0.1952	0.1224	0.1254	0.112	0.1761
MIBTEW	ZrC26F5H31	529.75	1	2	0.1559	0.287	0.1552	0.1182	0.2389	0.0383	0.2056
MIBTIA	ZrC26F5H31	529.75	1	2	0.1386	0.1298	0.146	0.1522	0.0568	0.0558	0.203
MIBTOG	ZrC26F4H32	511.76	1	2	0.155	0.3181	0.1536	0.1554	0.2461	0.0316	0.1964
MIBTUM	Zr2C52F10H58	1055.468	2	5	0.2347	0.2758	0.2078	0.2385	0.3215	0.0927	0.3682
MIBVAU	ZrC26ClF4H29	544.186	1	3	0.1774	0.1713	0.1924	0.1203	0.0824	0.0658	0.2082
MIKPEB	ZrC42Cl2H58	725.05	1	4	0.1677	0.1552	0.1838	0.2111	0.0733	0.0638	0.3287
MIKVOS	ZrC24H44O8	551.832	1	6	0.1219	0.1728	0.1566	0.1382	0.1826	0.0958	0.1738
MINFAQ	Zr4C48H60O26	1417.878	4	7.5	0.1399	0.1716	0.1606	0.0665	0.2415	0.1103	0.1566
MINLUS	ZrC25F10H23N5	674.702	1	5	0.1923	0.0714	0.1885	0.2278	0.1795	0.0831	0.3286
MINYOX	ZrC20Cl2H29NO	461.582	1	5	0.2444	0.2086	0.1675	0.2134	0.2663	0.2152	0.3369
MIPXUF	ZrC28Cl2H30O2	560.67	1	6	0.1306	0.0981	0.1926	0.195	0.0823	0.0992	0.2928
MIRFAV	ZrC32F12H40O8	871.869	1	8	0.4097	0.1172	0.175	0.2873	0.4073	0.3443	0.5998
MIRFEZ	ZrC20F12H16O8	703.545	1	8	0.181	0.1165	0.5262	0.3266	0.1737	0.4171	0.3841
MITTOY	ZrC24Cl2H26N2O2	536.608	1	6	0.1483	0.1895	0.1446	0.0597	0.2555	0.0911	0.1682
MITTUE	ZrC42Cl2H64N2O2	791.11	1	6	0.2439	0.2726	0.1557	0.0665	0.2852	0.191	0.2554
MITVAM	ZrC60H64N4O4	996.42	1	6	0.1614	0.2288	0.1256	0.0752	0.246	0.1367	0.1911
MITVIU	ZrC26H32N2O2	495.778	1	5	0.1493	0.2427	0.1772	0.0692	0.3003	0.154	0.1732
MITVOA	ZrC38H56N2O2	664.102	1	6	0.2358	0.119	0.1741	0.0691	0.2121	0.1751	0.2345
MITVUG	ZrC38H40N2O2	647.974	1	6	0.2504	0.2232	0.2806	0.0798	0.2466	0.2144	0.245
MIVHIJ	ZrC22Cl2H34	460.638	1	6	0.1676	0.1438	0.1949	0.1373	0.0547	0.0782	0.2531
MIWREP	ZrC48Cl2H52N2O2	851.08	1	6	0.3279	0.3313	0.1364	0.1286	0.2108	0.2896	0.3032
MIWREP01	ZrC48Cl2H46N2O2	845.032	1	6	0.3346	0.3308	0.1008	0.0768	0.1881	0.3045	0.3206
MOCHUH	ZrC49H70N2O2	810.335	1	5	0.2851	0.1581	0.2708	0.0897	0.3105	0.123	0.2756
MOCJET	ZrC51H66N2O2	830.325	1	6	0.209	0.1601	0.2358	0.1122	0.2148	0.2697	0.2522
MOCJIX	ZrC64H88N2O2	1008.644	1	5	0.2482	0.3108	0.1357	0.0853	0.2174	0.1951	0.2549
MODMIE	ZrC44H74N2O4	786.31	1	4	0.3971	0.3096	0.0704	0.0612	0.4563	0.3702	0.3897
MODMOK	Zr2C64H102N4O8	1237.988	2	5	0.1174	0.2111	0.151	0.1598	0.2328	0.1375	0.182
MOHKIF	ZrC25Cl2H26	488.607	1	6	0.138	0.1241	0.1774	0.3063	0.0661	0.0926	0.3686
MOHKOL	ZrC27Cl2H30	516.661	1	6	0.1312	0.0949	0.1666	0.2175	0.0665	0.0864	0.2342
MOJHEZ	ZrC15H20O	307.548	1	6	0.1632	0.1549	0.1513	0.3181	0.1616	0.0747	0.4419
MOMHEC	ZrC30F2H46	535.919	1	4	0.1097	0.1162	0.1169	0.1763	0.0505	0.063	0.1929
MOMHIG	ZrC42Cl2H54	721.018	1	8	0.1632	0.1965	0.1507	0.1517	0.0727	0.0808	0.2328
MOPBOK	ZrC40H63NOP2	727.122	1	4	0.3497	0.2062	0.2587	0.123	0.4197	0.2101	0.3512
MOPBUQ	ZrC39H59NOP2	711.079	1	3	0.1235	0.1763	0.1294	0.0972	0.1609	0.0532	0.1485
MOPTOC	ZrC19ClH23	378.067	1	5	0.2181	0.1603	0.3348	0.1726	0.0881	0.2023	0.3016
MOPVEU	ZrC24H28	407.712	1	6	0.2334	0.164	0.2269	0.1842	0.1197	0.0209	0.3345
MOPVOE	ZrC24ClH33	448.202	1	4	0.2256	0.1544	0.3159	0.1514	0.103	0.1749	0.2831
MOQWEW	Zr2C28Cl6H38	769.76	2	4.5	0.132	0.0751	0.187	0.281	0.1483	0.1109	0.3548
MORCIH	ZrC59H75NO2	921.478	1	5	0.2105	0.1462	0.2137	0.0533	0.278	0.1166	0.2056
MOWHOV	ZrC40Cl2H40N2	710.898	1	5	0.123	0.1742	0.1456	0.3825	0.1992	0.0576	0.4559
MOWSUM	ZrC26ClH31	470.208	1	6	0.1509	0.1399	0.1573	0.3647	0.0515	0.0467	0.4487
MUBLIG	ZrC17H18S	345.615	1	3	0.1709	0.1393	0.1865	0.1493	0.0786	0.0701	0.2537
MUBLOM	Zr3C48H60	910.68	3	4.33	0.1664	0.1425	0.1659	0.1581	0.0874	0.0155	0.2583
MUDVUC	ZrC46H62N2O2	766.238	1	6	0.1523	0.1925	0.1999	0.0605	0.264	0.17	0.1804
MUJZUP	Zr2C35H81N3O8	854.494	2	6	0.141	0.3564	0.1664	0.131	0.3755	0.1012	0.1585
MUNXOJ	ZrC36H32O2	587.874	1	2	0.107	0.252	0.1101	0.1035	0.2347	0.0695	0.1516
MUNYAW	ZrC20H24O	371.635	1	2	0.2586	0.2138	0.1572	0.1785	0.3104	0.1829	0.3338
MUPGEK	ZrC26Cl2H37NO	541.712	1	6	0.15	0.1137	0.1473	0.0634	0.1371	0.0773	0.1682
MUSDUC	ZrC91Cl3H109N4O10	1616.465	1	8	0.1053	0.099	0.2668	0.0726	0.1066	0.2374	0.1017
MUVWAB	ZrC32H52O12	719.98	1	8	0.1281	0.2072	0.141	0.0465	0.2626	0.0804	0.1401
NADNIS	ZrC41H52	636.091	1	5	0.1311	0.1119	0.1467	0.1678	0.0643	0.0584	0.2559
NAHRET	Zr2C40H56	719.336	2	2	0.1936	0.1815	0.1877	0.1081	0.0585	0.0521	0.2583
NAHSAS	ZrC22Cl2H28N2	482.604	1	7	0.1279	0.1258	0.1871	0.1442	0.1269	0.0952	0.1853
NAHSEW	ZrC24Cl2H32N2	510.658	1	4	0.2805	0.1524	0.244	0.3336	0.2561	0.1494	0.4833
NAHSIA	ZrC16Cl2H19N	387.459	1	6	0.1454	0.1397	0.1978	0.2779	0.0948	0.0927	0.3422
NAHSOG	ZrC15Cl2H17N	373.432	1	7	0.1521	0.1558	0.201	0.2587	0.1185	0.0961	0.3449
NANHAN	ZrC46H66O4S2	838.374	1	4	0.3108	0.2874	0.132	0.1104	0.2565	0.331	0.3298
NARDAM	ZrC16H24	307.592	1	4	0.1911	0.1603	0.1843	0.1941	0.0505	0.0193	0.3205
NARKEX	ZrC42Cl2H56P2	784.982	1	4	0.2053	0.2008	0.1626	0.1138	0.1179	0.1531	0.1857
NARKIB	ZrC22Cl2H21P	478.508	1	8	0.1998	0.1254	0.2453	0.4224	0.1285	0.0826	0.5605
NARPOL	ZrC32Cl2H50	596.876	1	4	0.1387	0.1043	0.1617	0.1494	0.0643	0.0804	0.1958
NATYIR	Zr2C64Cl8H48N8O8	1523.184	2	8	0.1214	0.0806	0.1403	0.0421	0.1651	0.104	0.1331
NAXQUZ	ZrC54Cl2H60N2O2	931.21	1	6	0.1879	0.2832	0.1231	0.1126	0.2597	0.1354	0.2419
NAYHIF	ZrC16Cl3H25O2	446.948	1	6	0.1176	0.0842	0.1891	0.1293	0.0934	0.1226	0.1715
NAYHOL	ZrC19Cl3H31O2	489.029	1	5	0.1593	0.1866	0.1922	0.1511	0.1031	0.1269	0.2414
NAZCUM	ZrC36H40	563.94	1	5	0.2139	0.1917	0.1743	0.3653	0.1237	0.0952	0.406
NAZDEX	ZrC24Cl2H40N2	518.722	1	6	0.15	0.1475	0.1814	0.1898	0.0838	0.0744	0.2013
NAZDIB	Zr2C64H84N4	1091.852	2	6	0.1537	0.2945	0.148	0.3482	0.2468	0.0695	0.4447
NAZFAV	ZrC34Cl2H36	606.786	1	6	0.1595	0.1615	0.185	0.2072	0.0801	0.0701	0.2873
NEBFEH	ZrC69H46N8O4	1142.403	1	8	0.161	0.3598	0.1968	0.1984	0.4031	0.1128	0.3094
NEDKOW	ZrC45ClH33O6	796.427	1	6	0.2161	0.0451	0.4138	0.1818	0.2182	0.2447	0.285
NEFQIB	ZrC55H80N2O	876.482	1	5	0.0372	0.0584	0.1069	0.0268	0.0433	0.1003	0.0491
NEGBEK	ZrC44Cl2H58N2O2	809.084	1	6	0.253	0.0978	0.1426	0.0746	0.2331	0.1983	0.267
NEGPEV	ZrBr3C14H27P2	588.254	1	1	0.4369	0.1759	0.3924	0.4393	0.4251	0.3746	0.6412
NEGWED	ZrC45H67N9O3	873.315	1	8	0.1704	0.3489	0.1913	0.0863	0.3176	0.1652	0.1676
NEJMEU	ZrC30H34N2O2	545.838	1	6	0.4969	0.294	0.2083	0.1099	0.6311	0.5505	0.5094
NEMSAD	ZrC24H36N2	443.79	1	2	0.1536	0.1196	0.1626	0.2896	0.0931	0.0357	0.3603
NERTEK	ZrC12Cl5H26NO	468.82	1	6	0.0918	0.0769	0.1391	0.0634	0.0913	0.0866	0.0796
NEVDEX	Zr2C44Cl4H36	889.02	2	8	0.1979	0.1328	0.2586	0.448	0.1105	0.1116	0.5886
NEVVUF	ZrC32Cl2H26	572.684	1	4	0.1456	0.1395	0.1792	0.2258	0.0838	0.0718	0.2842
NEVWAM	ZrC33Cl4H26	655.595	1	4	0.1585	0.1259	0.2361	0.2294	0.0856	0.1153	0.3141
NEXTEP	ZrC16Cl2H24N2	406.506	1	3	0.1494	0.1291	0.1919	0.0762	0.1059	0.1158	0.1797
NEXTIT	ZrC18H30N2	365.676	1	5	0.159	0.165	0.2637	0.1512	0.1497	0.1803	0.2581
NEXTOZ	ZrC30H38N2	517.872	1	5	0.1235	0.1578	0.1739	0.1277	0.1154	0.1158	0.1812
NEYWET	ZrC28ClH46P	540.324	1	1	0.1881	0.1578	0.2218	0.2391	0.0861	0.0845	0.3342
NIDSOI	ZrC22H20	375.626	1	7	0.1687	0.1308	0.2038	0.2267	0.0868	0.0728	0.2836
NIHCUD	ZrC28Cl2F5H22N3O	673.62	1	6	0.1571	0.1252	0.1146	0.1005	0.1345	0.1408	0.1565
NILFEV	Zr2C44H62N6O8	985.462	2	6	0.1361	0.3936	0.1724	0.1341	0.4199	0.1021	0.1801
NILFOF	ZrC73H64N12O4	1264.619	1	8	0.1703	0.2288	0.0936	0.2444	0.2766	0.1413	0.2771
NILGEW	ZrC26Cl2H20N6O2	610.61	1	6	0.0991	0.1127	0.1	0.0431	0.1547	0.0774	0.1071
NINKAX	ZrC24Cl2H34	484.66	1	6	0.1346	0.1295	0.1659	0.182	0.0596	0.0867	0.2258
NINKEB	Zr2C34Cl4H44	776.974	2	6.5	0.1502	0.1201	0.1916	0.2409	0.0626	0.0963	0.2865
NIQVOY	ZrC50H38N6O4	878.116	1	8	0.2367	0.3246	0.1799	0.1593	0.3308	0.1964	0.2618
NIQVUE	Zr2C60H48N8O4	1127.544	2	7	0.2262	0.2644	0.3237	0.1102	0.2493	0.1949	0.2765
NIVYAS01	ZrC18H28S2	399.766	1	2	0.3444	0.2049	0.1828	0.2254	0.2103	0.2877	0.3581
NIWLAG	Zr2C38H42P2	743.15	2	3	0.2711	0.2141	0.2458	0.1161	0.1691	0.042	0.3279
NIYFAE	Zr2C96Cl2H90N8O4	1673.176	2	5	0.1646	0.1739	0.3073	0.1213	0.285	0.1667	0.1569
NODLIE	ZrC48ClH70P	804.736	1	2	0.1675	0.2182	0.2215	0.1695	0.1379	0.1361	0.2752
NODZAI	ZrC27Cl2H26	512.629	1	6	0.1836	0.1564	0.1752	0.2753	0.0701	0.123	0.3744
NOKWOA	ZrBr2C36H58N2O2	801.904	1	4	0.2916	0.1004	0.3088	0.0456	0.3281	0.0906	0.301
NOMLOR	ZrC46Cl2H58N4	829.122	1	6	0.2274	0.1743	0.167	0.0904	0.2487	0.1596	0.2539
NONMOU	ZrC50Cl2H76N4O	911.309	1	7	0.1083	0.346	0.1591	0.1104	0.3189	0.0933	0.0888
NONNEL	ZrC46H64N4	764.27	1	6	0.2978	0.3305	0.1305	0.1077	0.3113	0.2569	0.265
NONVUJ	Zr2C51Cl2H54O4	984.337	2	3	0.1575	0.3678	0.1462	0.3976	0.341	0.0905	0.4288
NOPXAS	ZrC45H51N2P	742.115	1	4	0.2822	0.2795	0.2283	0.3586	0.168	0.1802	0.4949
NORQAM	ZrC25Cl4H22	555.475	1	8	0.1741	0.1522	0.207	0.2257	0.0751	0.0818	0.2825
NORSEV	ZrC33H40N2	555.921	1	5	0.1742	0.1908	0.1489	0.2523	0.0882	0.0594	0.3575
NORSIZ	Zr3C82H96N4	1411.37	3	6.33	0.1798	0.181	0.1632	0.403	0.0917	0.0564	0.4958
NORSOF	ZrC35H44N2	583.975	1	6	0.1538	0.1576	0.1399	0.2511	0.061	0.0435	0.3645
NOTCAA	ZrC21Cl2H30	444.595	1	6	0.1624	0.1303	0.1947	0.2429	0.075	0.0823	0.3765
NOVJIR	ZrC48H40N12	876.156	1	8	0.2036	0.4176	0.1107	0.051	0.3137	0.1856	0.2083
NOYHAK	ZrC26F12H28N4O4	779.739	1	6	0.1286	0.1372	0.124	0.177	0.1783	0.1279	0.2302
NOYMIX	ZrC50H54N4	802.234	1	6	0.079	0.0376	0.3161	0.1048	0.078	0.2784	0.1363
NOZHUF	ZrC28H48S2	540.036	1	2	0.2324	0.1621	0.2251	0.2169	0.1297	0.1339	0.3358
NULSOC	ZrC68H84N12	1160.728	1	8	0.1008	0.1632	0.1256	0.1198	0.1657	0.0517	0.0933
NULSUI	ZrC64H80N16	1164.68	1	8	0.091	0.1602	0.119	0.0487	0.1962	0.043	0.0606
NUNQOC	ZrC44H60	680.188	1	4	0.1856	0.1668	0.3654	0.0509	0.3187	0.2177	0.1694
NURHAJ	ZrC24ClH31O	462.185	1	3	0.1325	0.1374	0.1507	0.2143	0.0987	0.1008	0.2732
NUWWAD	ZrC40Cl2H40P2	744.832	1	6	0.26	0.1267	0.1581	0.1806	0.185	0.1861	0.3016
NUWWEH	ZrC42H46P2	704.002	1	4	0.1787	0.2244	0.1509	0.3226	0.0978	0.0519	0.4186
OCBTZR	Zr2C32H30OS2	677.159	2	1.5	0.2482	0.1922	0.2241	0.2903	0.1528	0.0907	0.3277
OCEWUO	Zr2C75H92N4O2	1264.035	2	5	0.1998	0.4327	0.2203	0.1465	0.4146	0.1394	0.1859
OCIYAD	ZrC48H70N2O4	830.322	1	5	0.5397	0.1661	0.304	0.064	0.5954	0.381	0.5679
OCOLUO	ZrC30H36S2	551.962	1	0	0.1653	0.1297	0.1976	0.1954	0.0983	0.0689	0.2961
OCUBAR	ZrC36H38	561.924	1	4	0.1744	0.1423	0.1641	0.1656	0.0381	0.0196	0.2579
OCUKUS	ZrC53Cl2H48	847.091	1	7	0.123	0.1069	0.15	0.4517	0.0863	0.0577	0.4989
OCUTUB	ZrC24H26N2	433.71	1	2	0.2144	0.2744	0.2608	0.246	0.1954	0.0874	0.3053
OCUXUG	Zr2C42Cl4H40	869.03	2	4	0.1564	0.2514	0.2063	0.2649	0.1911	0.1218	0.3475
ODIPEX	ZrC29H39N3	520.876	1	3	0.1628	0.2225	0.1548	0.1456	0.1484	0.0358	0.2533
ODUFUO	Zr2C58Cl4H62	1083.382	2	5	0.1902	0.1673	0.2247	0.3135	0.1052	0.0818	0.3924
OFOFIY	ZrC27Cl2H22O2	540.595	1	5	0.143	0.0909	0.1949	0.2444	0.0874	0.0903	0.3166
OGOGOG	Zr2C42H68OP4	895.348	2	1.5	0.3526	0.2378	0.3861	0.1709	0.3605	0.088	0.4098
OHOBES	ZrC28Cl2H36	534.72	1	5	0.1619	0.1267	0.2009	0.1736	0.0715	0.0856	0.2896
OJEVEF	ZrC32H34N2	537.862	1	8	0.1795	0.1866	0.1796	0.073	0.2252	0.136	0.1999
OKUDUV	ZrC46H38O2P2	775.98	1	4	0.2018	0.1017	0.1038	0.0696	0.1854	0.1652	0.209
OKUFUX	ZrC29H27OP	513.732	1	4	0.1324	0.2576	0.124	0.154	0.2234	0.0518	0.239
OLAMIY	ZrC45H62N2O3	770.226	1	7	0.1312	0.1669	0.1676	0.0867	0.1959	0.0979	0.1455
OLAMOE	ZrC40H50N2O2	682.076	1	6	0.173	0.1644	0.2015	0.0911	0.1604	0.2014	0.2102
OLANAR	ZrC58H68N4O2	944.432	1	8	0.1996	0.2072	0.1991	0.2117	0.1156	0.1203	0.1796
OLEPOL	Zr2C30H62N6O8	817.308	2	8	0.1142	0.1037	0.1699	0.2207	0.0957	0.1188	0.2103
OLEPUR	Zr2C42H74N6O8	973.536	2	8	0.0914	0.2309	0.0848	0.0788	0.1941	0.0787	0.1105
OLEQAY	Zr4C69Cl2H134N6O15	1723.654	4	7.5	0.2232	0.3498	0.1348	0.1902	0.2514	0.2062	0.3029
ONAXOR	ZrC26H28N2O	475.747	1	3	0.1525	0.2607	0.2268	0.2276	0.1999	0.1376	0.3046
OPINOR	ZrC25Cl2H34O	512.67	1	4	0.1438	0.1196	0.1992	0.2662	0.0632	0.1004	0.3419
OPINUX	Zr2C22Cl4H36O2	656.776	2	5	0.1512	0.1425	0.1424	0.0802	0.0707	0.1071	0.1222
OPUCOT	ZrC61H77NO4	979.514	1	6	0.1812	0.2236	0.1844	0.0957	0.1973	0.1603	0.2265
OQIFEA	ZrC34Cl2H34	604.77	1	0	0.5058	0.511	0.5281	0.5038	0.0822	0.1148	0.148
ORICEY	Zr2C39H66O11	893.394	2	6	0.1227	0.2549	0.1447	0.1018	0.3205	0.1053	0.1801
ORIXET	ZrC21H30N2	401.709	1	8	0.1879	0.1615	0.1792	0.397	0.0586	0.0205	0.483
OVINUD	ZrC45H69N	715.278	1	2	0.1632	0.2292	0.1554	0.2361	0.1466	0.0642	0.3304
OWEFII	Zr2C34Cl6H58	861.986	2	5	0.0624	0.0685	0.0861	0.1284	0.0478	0.056	0.1322
OWEWIY	ZrC20ClH25	392.094	1	5	0.2229	0.1624	0.3468	0.1675	0.0882	0.218	0.3079
OWEWOE	ZrC23ClH31	434.175	1	6	0.2315	0.1848	0.3525	0.1457	0.0847	0.2094	0.3194
OWEWUK	Zr2C46Cl2H62	868.35	2	5	0.2122	0.1622	0.3154	0.1673	0.0827	0.1822	0.2957
OWEXAR	ZrC22ClH29	420.148	1	6	0.2046	0.1624	0.3309	0.1496	0.0765	0.2036	0.2867
OWEXEV	ZrC23ClH25	428.127	1	4	0.226	0.1865	0.343	0.1515	0.0743	0.1972	0.2902
OWEXIZ	ZrC21H28	371.679	1	5	0.2218	0.1781	0.2117	0.1382	0.0712	0.017	0.3155
OXCPZR01	Zr3C37H38O3	804.38	3	2	0.233	0.2219	0.2001	0.2483	0.1662	0.091	0.3889
OXOZOS02	Zr2C72H100N4O8	1332.06	2	8	0.2079	0.2626	0.163	0.0831	0.3059	0.1427	0.2621
OZUQEG	ZrC56H78N2O2	902.476	1	5	0.155	0.2082	0.1075	0.1254	0.1952	0.1153	0.204
PADFEG	ZrC54H64N6	888.372	1	7	0.0809	0.1561	0.0706	0.081	0.1077	0.0581	0.0991
PADRIV	Zr2C44Cl4H56	909.18	2	5.5	0.1881	0.1646	0.2423	0.2289	0.1147	0.1169	0.3031
PAJJOB	Zr2C48Cl6H72N2P4	1196.161	2	3	0.324	0.1285	0.4242	0.0903	0.3193	0.1127	0.3381
PAJJUH	Zr2C54H90N2P4	1073.671	2	4	0.1327	0.157	0.1325	0.1373	0.132	0.065	0.1836
PAKZEK	Zr2C136H176N8O8	2233.4	2	8	0.2171	0.3484	0.3016	0.0796	0.4068	0.2071	0.2676
PAPVUY	ZrC24H46N2O6	549.864	1	6	0.5866	0.2552	0.1686	0.0883	0.7476	0.5591	0.5882
PAYLAD	Zr2C26Cl6H44P2	813.734	2	2	0.3454	0.0966	0.4151	0.1585	0.3791	0.1897	0.2899
PAYLEH	ZrC13Cl3H22OP	422.866	1	6	0.13	0.0935	0.1861	0.2071	0.0977	0.1443	0.2708
PAYLIL	ZrC17Cl3H30OP	478.974	1	4	0.1109	0.0624	0.203	0.1633	0.1007	0.1589	0.2249
PAYLOR	Zr2C18Cl6H28P2	701.518	2	3	0.3005	0.129	0.3751	0.1872	0.3434	0.1951	0.3091
PAYLUX	Zr2C36Cl5H59P2	913.514	2	2.5	0.2686	0.1001	0.2428	0.1146	0.2616	0.2377	0.2487
PDPMZR10	ZrC36H32	555.876	1	6	0.1899	0.1115	0.2366	0.2004	0.1602	0.0775	0.2728
PEDROI	Zr2C34H42	633.158	2	10	0.3635	0.2307	0.3489	0.2893	0.1521	0.0289	0.6228
PEFWOM	ZrC20H20	351.604	1	3	0.2135	0.1704	0.1953	0.3725	0.0514	0.058	0.5097
PEHDAI	ZrC40H68N2O4	732.218	1	5	0.2249	0.1874	0.0972	0.0552	0.279	0.2047	0.2413
PEHDEM	ZrC46H82N2O5	834.395	1	6	0.1366	0.2842	0.0968	0.09	0.3031	0.1304	0.2031
PELVUX	ZrC22H28O	399.689	1	3	0.1755	0.1422	0.1775	0.1957	0.0667	0.021	0.3037
PESPIO01	ZrC4F6H12N	279.361	1	6	0.2751	0.3177	0.1113	0.3979	0.0678	0.284	0.1314
PETVUF	ZrC38H52P2	662.006	1	0	0.1834	0.167	0.2055	0.1678	0.1311	0.0737	0.2921
PETWIU	ZrC42H52OP	695.075	1	2	0.2271	0.1845	0.1641	0.243	0.151	0.1548	0.3202
PETXER	ZrC36H40	563.94	1	2	0.1881	0.1391	0.1841	0.1656	0.0959	0.0324	0.2592
PEWFIG	ZrC26Cl2H42	516.746	1	6	0.1524	0.151	0.1798	0.1604	0.0725	0.0713	0.2973
PEWFIG01	ZrC26Cl2H42	516.746	1	6	0.1456	0.1309	0.1745	0.1461	0.0567	0.0716	0.2768
PEWXAR	Zr2C42Cl4H46	875.078	2	4	0.155	0.1111	0.1934	0.1391	0.0906	0.1001	0.1745
PEXQUG	ZrC31H56P6	705.856	1	2	0.2878	0.1518	0.3374	0.1247	0.2407	0.0835	0.3227
PEXRER	ZrC26H39P5	597.691	1	1	0.1707	0.1144	0.2024	0.1508	0.1526	0.0902	0.2498
PEYBOK	ZrC25H29P	451.705	1	5	0.423	0.2256	0.1963	0.1743	0.3939	0.3124	0.4535
PICMUJ	ZrC32Cl4H22	639.552	1	6	0.1272	0.0755	0.1629	0.2498	0.0909	0.072	0.3303
PIHFER	Zr2C40H68O6	827.426	2	2	0.2596	0.3342	0.2257	0.2834	0.1721	0.2767	0.3229
PIJKEZ	Zr2C36H34N2	677.13	2	3	0.1654	0.1516	0.1701	0.2284	0.0937	0.0403	0.339
PIPNEJ	ZrC11H14O6	333.451	1	6	0.1324	0.0915	0.0867	0.1203	0.0664	0.0679	0.2311
PIPNIN	ZrC16H24O6	403.586	1	7	0.0908	0.0814	0.08	0.1143	0.0348	0.0447	0.1778
PIPXIV	ZrC28Cl2H30	528.672	1	6	0.1569	0.1101	0.1933	0.2394	0.0908	0.076	0.357
PITRAM	ZrC36Cl2H24	618.712	1	5	0.149	0.1069	0.1943	0.3803	0.0805	0.0795	0.4474
PIVTIY	ZrC34Cl2H22	592.674	1	5	0.133	0.1164	0.1905	0.1877	0.0879	0.097	0.2316
PIWZED	ZrC54H36N10O3	964.173	1	8	0.2876	0.1325	0.3717	0.1064	0.313	0.2165	0.3313
PIYLIT	ZrC43Cl2H56O4	799.041	1	6	0.0832	0.074	0.1799	0.0721	0.0998	0.1935	0.1089
PIYNUH	ZrC40H66O4S2	766.308	1	4	0.2782	0.3218	0.0999	0.0753	0.3879	0.2854	0.2853
PIYSEV	ZrC28ClH40P	534.276	1	8	0.1504	0.2281	0.2411	0.2206	0.1704	0.1551	0.268
PIYSOF	Zr3C30Cl2H30P	766.116	3	2.67	0.2387	0.2228	0.3035	0.3631	0.1772	0.1658	0.4696
POBSOO	Zr2C40H60P	754.342	2	0	0.3937	0.3265	0.3405	0.3858	0.1341	0.0918	0.4132
POBYUA	ZrC28Cl2H30	528.672	1	6	0.1332	0.2053	0.1711	0.0516	0.178	0.0803	0.1383
POCQIH	ZrC33Cl2H32N4	646.771	1	6	0.2497	0.0728	0.1619	0.0727	0.2489	0.2107	0.2569
POFXEP	ZrC29ClH32NO	537.255	1	5	0.1069	0.0824	0.22	0.2582	0.0529	0.1625	0.293
POFXOZ	ZrC29H33NO	502.813	1	5	0.1202	0.134	0.1064	0.2177	0.067	0.0494	0.2879
POJFID	K2ZrC66H96N4O12	1306.931	1	12	0.4509	0.5168	0.2346	0.1517	0.2406	0.439	0.4796
POMCUS	ZrC45Cl2H67N2O2	830.167	1	6	0.1769	0.1938	0.1561	0.1114	0.1972	0.1196	0.1795
POPGIL	ZrC26H30	433.75	1	6	0.2138	0.1979	0.2071	0.1727	0.092	0.0218	0.2843
POSZIG	Zr2C20Cl6H30	665.608	2	7	0.1308	0.0435	0.169	0.0753	0.117	0.0872	0.1334
POTNUK	Zr2Br4C58H48	1247.086	2	3	0.2549	0.2926	0.1741	0.2524	0.2507	0.1863	0.4401
POTPAS	ZrC45H38	670.023	1	3	0.2313	0.3767	0.2602	0.2341	0.2742	0.1414	0.3303
POVKUH	Zr2C48H58P2	879.388	2	2	0.2424	0.2118	0.2258	0.2116	0.1448	0.0478	0.3634
POVLES	ZrC50H41P2	795.05	1	4	0.4008	0.2474	0.3831	0.2637	0.4296	0.1001	0.5436
POVLOC	Zr2C72H70P2	1179.748	2	5.5	0.1679	0.3301	0.187	0.1993	0.2397	0.1221	0.2723
POZSEC	ZrC64Cl8H42	1185.864	1	2	0.2175	0.2233	0.247	0.143	0.1619	0.1769	0.1986
POZSIG	ZrC48Cl2H32	770.908	1	3	0.2783	0.2362	0.2772	0.2409	0.16	0.0926	0.355
PUBTEL	Zr2C22F6H20O7S2	756.953	2	5	0.3732	0.4942	0.2437	0.2392	0.261	0.2821	0.3457
PUHBAV	ZrC24Cl2H22	472.564	1	7	0.137	0.0876	0.1725	0.3363	0.077	0.0748	0.4264
PUMPES	Zr2C34H36N2O	671.123	2	2.5	0.258	0.1595	0.2246	0.2417	0.1756	0.0744	0.3635
PUMPIW	ZrC20F2H24	393.633	1	4	0.1333	0.1177	0.1556	0.3685	0.0527	0.0792	0.4229
PUMWIG	ZrC31H58N2O4	614.039	1	6	0.154	0.2699	0.1477	0.0876	0.2649	0.1058	0.1708
PUPJIT	ZrC28H37P	495.802	1	7	0.2058	0.1461	0.1937	0.1904	0.1643	0.0865	0.3279
PUQZOQ	ZrC30H56N4	564.03	1	6	0.1928	0.5403	0.0986	0.1406	0.4406	0.1581	0.1146
PURROJ	ZrC25Cl2H26	488.607	1	3	0.2092	0.1634	0.2794	0.1504	0.0983	0.1054	0.2318
PUTCIR	ZrC22Cl2F6H18N2O2	618.512	1	6	0.2121	0.1546	0.178	0.0494	0.2365	0.1467	0.2189
PUTDAK	ZrC22Cl2F10H14N2O2	690.474	1	6	0.159	0.0793	0.1657	0.1198	0.1843	0.103	0.2098
PUXBAL	ZrC30Cl2H26O2	580.66	1	4	0.1846	0.18	0.1897	0.4164	0.1028	0.1244	0.3756
PUXBEP	ZrC38H44O2	623.992	1	2	0.1827	0.1796	0.1775	0.2883	0.0713	0.0405	0.4043
QAFCOP	ZrC16Cl2H17N	385.443	1	5	0.1311	0.1206	0.2376	0.2702	0.1012	0.1752	0.3275
QAFCOP01	ZrC16Cl2H17N	385.443	1	5	0.1448	0.1273	0.2403	0.2717	0.1256	0.1501	0.3392
QAFDUY	ZrC38Cl2H42N4	716.906	1	6	0.1599	0.1258	0.1779	0.1024	0.1731	0.0635	0.1796
QAFFEK	ZrC34Cl2H58N4	684.99	1	6	0.2977	0.0724	0.3282	0.0921	0.2931	0.1346	0.3195
QAFFOU	ZrC40H48N4	676.076	1	6	0.1638	0.1067	0.1858	0.213	0.2184	0.0629	0.2858
QAFFUA	Zr2C84H104N8O4	1472.256	2	6	0.2432	0.3123	0.2411	0.0975	0.3069	0.2212	0.2383
QAGCUY	ZrC40H54O2	658.094	1	3	0.2543	0.1843	0.3715	0.1781	0.3795	0.2746	0.2423
QAHHUC	ZrC30Cl2H34	556.726	1	6	0.1405	0.1542	0.1924	0.2773	0.0863	0.0866	0.3792
QAHJAK	ZrC32Cl2H38	584.78	1	4	0.1357	0.0986	0.1831	0.3409	0.0608	0.0823	0.3509
QAHREW	ZrC22Cl2H18	444.51	1	6	0.1432	0.1002	0.2052	0.3477	0.0681	0.1133	0.3942
QAHROI	ZrC38ClH31	614.34	1	6	0.1906	0.1484	0.1948	0.259	0.1578	0.1283	0.3697
QAHWIF	ZrC16F6H10	407.47	1	5	0.127	0.114	0.1426	0.2451	0.048	0.0651	0.3223
QAHYAZ	ZrC27H29P	475.727	1	3	0.1911	0.1419	0.1674	0.1757	0.1402	0.0603	0.3206
QAJGEO	Zr2C66H72N4	1103.778	2	2	0.2072	0.4262	0.1411	0.2746	0.311	0.1607	0.3752
QAJGOY	ZrC20Cl2H16	418.472	1	6	0.1567	0.113	0.205	0.5228	0.08	0.0911	0.5753
QAKVAD	ZrC27H27P	473.711	1	10	0.2256	0.1854	0.2209	0.3586	0.12	0.0404	0.4016
QALJAO	ZrC34ClH49NP	629.421	1	2	0.1441	0.1813	0.2063	0.1861	0.1087	0.1427	0.2861
QAMNOK	ZrC30H28	479.778	1	3	0.1824	0.1722	0.1756	0.1967	0.0889	0.0143	0.2962
QAMNUQ	ZrBr2C50H44O2	927.932	1	2	0.2174	0.2829	0.197	0.2067	0.1897	0.2045	0.2439
QAMPAY	ZrC36H40O2	595.938	1	2	0.1257	0.1329	0.1149	0.1739	0.1049	0.0969	0.2252
QAMPEC	ZrC28F2H22	487.705	1	3	0.179	0.1439	0.1737	0.1863	0.0652	0.0167	0.3016
QAMPIG	ZrC28H24	451.724	1	3	0.1804	0.1391	0.1774	0.181	0.0569	0.0154	0.294
QAMPOM	ZrC52H60O2	808.274	1	2	0.2579	0.4232	0.372	0.2017	0.244	0.4605	0.2676
QANGAQ	ZrC61FH79N5OS3	1104.739	1	4	0.19	0.3865	0.1662	0.1571	0.3491	0.1741	0.2563
QAPHAQ	ZrC19Cl2H14	404.445	1	6	0.1448	0.0856	0.1905	0.6031	0.093	0.0874	0.6407
QAPHAQ01	ZrC19Cl2H14	404.445	1	6	0.1433	0.0805	0.19	0.5834	0.0949	0.0878	0.6174
QAPHEU	ZrC23Cl2H22	460.553	1	6	0.1681	0.1069	0.196	0.5045	0.1089	0.0784	0.5828
QAQVAF	ZrC52H58O2	806.258	1	6	0.119	0.1163	0.2422	0.2554	0.0691	0.2043	0.2562
QAQVAF01	ZrC52H58O2	806.258	1	6	0.119	0.1163	0.2422	0.2554	0.0691	0.2043	0.2562
QARYOZ	ZrC16Cl2H34O4	452.568	1	6	0.1296	0.2658	0.1621	0.1162	0.2862	0.0864	0.1006
QARZEQ	ZrC21F3H43O8S	603.846	1	6	0.2073	0.3782	0.1372	0.1775	0.3851	0.1867	0.2815
QASLUT	ZrC49ClH70NO4	863.776	1	6	0.26	0.1894	0.2367	0.1105	0.2595	0.174	0.2904
QASLUT01	ZrC42ClH62NO4	771.635	1	6	0.2639	0.1492	0.2257	0.0928	0.2785	0.156	0.2986
QASMAA	Zr2C62Cl4H88N2O6	1281.642	2	7	0.1752	0.1248	0.1897	0.0463	0.215	0.0662	0.1841
QAWBIA	Zr2C36H52N2	695.274	2	3.5	0.3457	0.1802	0.3509	0.2369	0.3529	0.0513	0.3794
QAXDAU	ZrC28H36N6O3	595.859	1	6	0.1346	0.2255	0.135	0.1166	0.1268	0.0488	0.188
QAXWOB	Zr2C52H78O11P2	1123.581	2	6	0.2445	0.4547	0.2577	0.1723	0.5025	0.2258	0.2328
QELWEJ	ZrC30Cl2H24	546.646	1	8	0.1176	0.071	0.1543	0.2494	0.082	0.0728	0.3409
QELWEM	ZrC30ClH33	520.268	1	9	0.1463	0.1483	0.1685	0.2152	0.1142	0.0541	0.2283
QELWIQ	ZrC32ClH31	542.274	1	5	0.1465	0.1459	0.1561	0.2666	0.0802	0.0462	0.3872
QENHUN	ZrC35ClH27O4	638.271	1	5	0.1586	0.0741	0.1453	0.2626	0.1638	0.1343	0.3144
QENYOY	ZrC27Cl2H30	516.661	1	6	0.1587	0.1208	0.1953	0.3927	0.0741	0.0802	0.5155
QENYUE	ZrC23Cl2H22	460.553	1	8	0.173	0.142	0.2313	0.2566	0.0745	0.09	0.4099
QEPHUS	ZrC46Cl2H52	767.046	1	6	0.1356	0.0767	0.2769	0.2884	0.1	0.1959	0.3842
QEPJAA	ZrC53Cl4H66	936.135	1	6	0.1148	0.1102	0.1453	0.2645	0.0949	0.0625	0.3458
QEPJEE	ZrC52Cl2H64	851.208	1	6	0.1671	0.1337	0.2036	0.2248	0.0898	0.0732	0.2998
QEPJII	ZrC53Cl2H50	849.107	1	6	0.1331	0.157	0.1482	0.2553	0.113	0.0938	0.3378
QEPLUT	ZrC20H20	351.604	1	6	0.1955	0.1172	0.1921	0.2384	0.102	0.0235	0.3273
QEQHUP	ZrC36H43NO3	628.968	1	4	0.2994	0.2676	0.1773	0.0944	0.3167	0.3723	0.3092
QERSOV	ZrC8Cl4H12N4	397.236	1	6	0.1095	0.1612	0.1788	0.074	0.1806	0.1018	0.0837
QEVWIY	ZrC32Cl2H44N2O2	650.84	1	6	0.1789	0.2655	0.1448	0.2488	0.2726	0.1197	0.3262
QEVWOE	ZrC34Cl2H48N2O2	678.894	1	6	0.1811	0.1133	0.1161	0.0465	0.1835	0.1463	0.1979
QEWPUD	ZrC27Cl2H30	516.661	1	6	0.1742	0.1199	0.2091	0.4402	0.0896	0.0764	0.5351
QICFIR	ZrC52H52O2P2	862.158	1	4	0.22	0.3813	0.1249	0.2374	0.2213	0.188	0.3207
QICYAC	ZrC56H64N2O4	920.362	1	6	0.1894	0.2725	0.1068	0.0691	0.321	0.1765	0.2045
QIDVIK	ZrC44Cl2H52N2O4	835.034	1	6	0.1453	0.1026	0.1136	0.0595	0.1568	0.1267	0.1585
QIDVOQ	ZrC42Cl4H46N2O4	875.864	1	6	0.1366	0.0954	0.1258	0.0578	0.1559	0.1069	0.1435
QIDVUW	ZrC37Cl4H38N2O4	807.745	1	6	0.2022	0.1401	0.12	0.0632	0.1846	0.1705	0.1966
QIDWAD	ZrC60Cl2H74N2O4	1049.386	1	6	0.1814	0.1577	0.1525	0.1367	0.1167	0.1521	0.1732
QIGLEZ	ZrC28H28	455.756	1	4	0.3092	0.1956	0.3288	0.1999	0.366	0.0696	0.2809
QIGLEZ01	ZrC28H28	455.756	1	4	0.2026	0.2993	0.2143	0.1813	0.3725	0.0658	0.2086
QIGXUB	ZrC30Cl2H28	550.678	1	6	0.2245	0.1753	0.2499	0.3515	0.1132	0.0785	0.4095
QIGYAI	ZrC39Cl2H46	676.921	1	6	0.1365	0.1041	0.1853	0.1751	0.0913	0.0854	0.2268
QIGYEM	ZrC43Cl2H46	724.965	1	5	0.1227	0.0824	0.1529	0.2278	0.0806	0.065	0.3046
QIGYIQ	ZrC44Cl2H58	749.072	1	6	0.1495	0.1094	0.319	0.256	0.0853	0.2297	0.3571
QIGYOW	Zr2C92Cl4H112	1542.156	2	5.5	0.1884	0.322	0.2212	0.2225	0.2553	0.133	0.327
QIGZAJ	ZrC30Cl2H36	558.742	1	6	0.1447	0.1018	0.1845	0.2615	0.0943	0.0735	0.3632
QILKED	ZrC100H94O12	1579.064	1	7	0.2586	0.3949	0.1235	0.1583	0.3671	0.2391	0.2213
QIXBOO	ZrC19Cl2H15N	419.46	1	4	0.1318	0.0936	0.2044	0.2047	0.074	0.1254	0.2071
QIXMUH	Zr2C70H96N2O8	1275.992	2	6	0.1452	0.2442	0.1219	0.0625	0.2154	0.1355	0.1665
QIXNAO	ZrC45H50N6O4	830.157	1	6	0.1409	0.2185	0.1259	0.1625	0.2443	0.1267	0.1899
QIZHAK	ZrC32H40	515.896	1	4	0.1566	0.1747	0.1461	0.1456	0.0892	0.0372	0.2415
QIZHEO	Zr2C50H66N2	877.54	2	5	0.1728	0.1907	0.1972	0.2607	0.1239	0.1032	0.3569
QIZHIS	ZrC32H38	513.88	1	2	0.1507	0.1479	0.133	0.0869	0.0461	0.0467	0.2051
QOBLID	ZrC20H26O6	453.646	1	6	0.1061	0.0816	0.1031	0.093	0.091	0.0742	0.1652
QOFTOW	Zr2C50H56	839.446	2	8	0.2443	0.2407	0.2328	0.3105	0.1384	0.0807	0.3859
QOFTUC	ZrC19H24	343.625	1	9	0.2359	0.163	0.2371	0.2926	0.0916	0.0149	0.3634
QOJKOR	ZrC23ClH45N6	532.329	1	6	0.1384	0.1782	0.1275	0.4412	0.1076	0.0883	0.4922
QOJREM	ZrC46Cl2H46	760.998	1	2	0.1403	0.1709	0.1574	0.2156	0.1099	0.0604	0.2613
QOKHEF	ZrC62H88N4O4	1044.634	1	6	0.1468	0.1711	0.1187	0.1442	0.1504	0.0898	0.1763
QOLJOS	Zr2C61H63N3	1020.644	2	5	0.2596	0.2267	0.2603	0.3168	0.1717	0.0909	0.4893
QOXPAU	ZrC26Cl2H18O2	524.552	1	4	0.1646	0.1517	0.2091	0.2278	0.0924	0.0938	0.27
QOXSOL	ZrC43ClH63OP2	784.598	1	3	0.2449	0.2762	0.1871	0.1358	0.2212	0.2071	0.2747
QUBSOX	ZrC24H24	403.68	1	4	0.1467	0.1245	0.1467	0.16	0.0566	0.0414	0.1952
QUFSIU	ZrC40H56N4	684.14	1	2	0.1336	0.1726	0.1624	0.1298	0.1598	0.0746	0.1627
QUFSOA	ZrC50H68N4	816.346	1	3	0.1311	0.2472	0.1457	0.2126	0.2042	0.0852	0.2576
QUFSUG	ZrC50H58N2	778.252	1	4	0.2604	0.3166	0.1484	0.2232	0.1863	0.1963	0.3035
QULHAG	ZrC51Cl6H58	974.949	1	6	0.1213	0.1213	0.2123	0.1981	0.107	0.1329	0.2508
QUNPIB	ZrC17Cl2H23NO	419.501	1	6	0.1895	0.1006	0.2541	0.1335	0.2127	0.3075	0.2356
RAHJUG	Zr2C44H60O	787.411	2	6	0.2304	0.2426	0.2605	0.1733	0.306	0.0639	0.3334
RAJVOO	ZrC21Cl2H22	436.531	1	8	0.1279	0.0902	0.1709	0.2195	0.0801	0.0813	0.3143
RAKQUS	Zr2C85H130N2O4P4	1550.328	2	4	0.1835	0.2431	0.1325	0.2388	0.2068	0.1169	0.322
RAKRED	ZrC57H81NO2P2	965.452	1	4	0.4586	0.1645	0.1246	0.085	0.4637	0.4521	0.45
RAMVOS	ZrC39Cl2H51O4P	776.931	1	5	0.23	0.1714	0.2942	0.1929	0.1694	0.2446	0.2888
RANTOP	ZrC34Cl5H35NOPS	805.168	1	3	0.1745	0.2222	0.1346	0.1048	0.1099	0.1746	0.1802
RAPCOD	ZrC58H74O4P2	988.398	1	4	0.5174	0.3803	0.1221	0.1039	0.6758	0.5243	0.4914
RAPDEU	ZrC38H64O6	708.148	1	6	0.195	0.2023	0.2265	0.0872	0.2398	0.2062	0.2288
RAPLID	ZrC44Cl2H54N2O2	805.052	1	6	0.2636	0.2401	0.106	0.0977	0.1787	0.2454	0.2578
RAQXAI	ZrC17H20N2S	375.645	1	2	0.1808	0.1495	0.2389	0.1771	0.1453	0.1803	0.247
RASLAZ	Zr2C32H44I4	1118.77	2	2	0.4127	0.1588	0.4542	0.4292	0.3274	0.1477	0.6957
RASLIH	ZrBrC17H25	400.515	1	2	0.2708	0.1889	0.2717	0.3865	0.1853	0.0363	0.523
RATXIT	ZrC25Cl2H28	490.623	1	5	0.1791	0.0918	0.2425	0.2609	0.1233	0.1059	0.3824
RAVCOJ	ZrC28H24	451.724	1	2	0.1485	0.2143	0.1522	0.1936	0.1738	0.0743	0.2797
RAYGAA	ZrC26H40	443.83	1	2	0.1985	0.1616	0.1808	0.2101	0.0839	0.0314	0.3253
RECHAK	ZrC54H40N4O2	868.164	1	4	0.3128	0.221	0.3314	0.2019	0.3349	0.1367	0.3367
RECHIS	ZrC41H41P	655.977	1	2	0.1688	0.1017	0.1451	0.1179	0.1093	0.0554	0.2211
REDTUQ	Zr2C36H42N2O2	717.192	2	3.5	0.1756	0.1297	0.1501	0.2349	0.0999	0.0903	0.3134
REFCOU	ZrC44H45PS	728.102	1	5	0.2574	0.2263	0.2001	0.3332	0.129	0.1275	0.4613
REGJOC	ZrC43H41P	679.999	1	5	0.1243	0.1344	0.1228	0.2139	0.0678	0.0313	0.228
REHQEB	ZrC30H40	491.874	1	6	0.19	0.1668	0.181	0.1697	0.0504	0.0181	0.2396
REHZEJ	Zr2C74Cl4H60	1273.542	2	5.5	0.1991	0.1891	0.2041	0.2516	0.1257	0.1463	0.2954
REKBIU	ZrC76H64O7	1180.565	1	6	0.1424	0.327	0.1982	0.1519	0.2961	0.1809	0.1475
RENGIB	ZrC17Cl2H22	388.487	1	6	0.1784	0.1644	0.2051	0.1842	0.0648	0.0906	0.2093
RENLEC	ZrC30H40	491.874	1	4	0.1926	0.1764	0.1861	0.2463	0.058	0.0288	0.3471
RENLIG	ZrC30H40	491.874	1	6	0.1661	0.1527	0.1602	0.1548	0.0556	0.0178	0.2396
RENWIR	Zr2C25Cl4H52O11	852.928	2	6	0.1206	0.4283	0.1566	0.0659	0.4532	0.1203	0.1103
RENWOX	Zr2C25Cl6H50O11	921.812	2	6	0.1397	0.4703	0.1922	0.1526	0.472	0.135	0.1652
REPDEW	ZrC30Cl2H36N2	586.756	1	5	0.129	0.196	0.2011	0.2172	0.1994	0.1271	0.3176
RERFUT	ZrC15H17N	302.532	1	3	0.1601	0.1345	0.1633	0.1908	0.0873	0.0308	0.2347
RERHIF	ZrC22H28	383.69	1	6	0.1702	0.1111	0.1629	0.2304	0.0871	0.0249	0.3157
RERQIO	Zr2C42Cl4H40	869.03	2	5	0.1401	0.1137	0.1933	0.164	0.0705	0.1028	0.2166
RERQOU	ZrC24Cl2H24	474.58	1	4	0.135	0.1019	0.1775	0.1451	0.0648	0.092	0.2117
RERQUA	ZrC22Cl2H22	448.542	1	4	0.1367	0.1065	0.1973	0.1432	0.0687	0.1064	0.1655
RETVAN	ZrC42H42P2	699.97	1	4	0.2604	0.2776	0.2181	0.1847	0.1652	0.1172	0.3236
RETVER	ZrC47H58NP	759.186	1	3	0.2497	0.2565	0.2371	0.1542	0.1264	0.0687	0.3234
RETVOB	ZrC48H59OP	774.197	1	2	0.1401	0.2028	0.1181	0.1626	0.1608	0.0795	0.2063
REVBUP	ZrC22H40N4O2	483.812	1	6	0.1745	0.2774	0.1987	0.2399	0.3256	0.07	0.3353
REXNAM	Zr2C88H152O24	1776.608	2	8	0.159	0.417	0.1589	0.1597	0.3857	0.1961	0.2412
RIDZEJ	ZrC30Cl2H22	544.63	1	6	0.1436	0.0895	0.1896	0.2387	0.09	0.0867	0.2898
RIDZIN	ZrC41Cl2H54	709.007	1	4	0.1283	0.1951	0.1579	0.1277	0.1518	0.0734	0.2276
RIDZOT	Zr2C67H90O3	1125.902	2	3	0.2249	0.2756	0.1541	0.303	0.1706	0.1486	0.43
RIFPAX	ZrC18Cl2H14	392.434	1	8	0.1472	0.104	0.1971	0.4533	0.0659	0.098	0.5426
RIQBOJ	ZrC16Cl2F6H16	484.418	1	6	0.1517	0.1227	0.1864	0.2709	0.0577	0.0768	0.2802
RIQHIK	ZrC32H56N4O8	716.044	1	8	0.1243	0.0781	0.1145	0.141	0.1598	0.0994	0.1905
RIRMOX	Zr2C116H136N16O9	2080.915	2	8	0.2685	0.4262	0.2304	0.1398	0.4042	0.2734	0.289
RIRPAK	Zr2C124H168N4O6	1993.178	2	5.5	0.2232	0.4627	0.1398	0.1335	0.3967	0.1806	0.2674
RIRXAR	ZrC13ClH11	293.905	1	5	0.1991	0.1469	0.3255	0.1995	0.0715	0.2134	0.3063
RITQAN	ZrC65H74O2P2	1040.477	1	4	0.4737	0.3043	0.2275	0.2284	0.4569	0.4944	0.4283
RIWFOT	Zr2C44H82N4	849.616	2	5	0.1131	0.1518	0.0965	0.1128	0.0955	0.0492	0.1828
RIWFUZ	Zr4C84H156N8	1643.124	4	4	0.1368	0.4277	0.117	0.088	0.3666	0.0804	0.1615
RIWGAG	Zr2C40H74N4	793.508	2	4	0.1303	0.4141	0.1089	0.1308	0.3625	0.0664	0.1922
RIYDEI	ZrC30Cl2H28	550.678	1	5	0.152	0.1049	0.1964	0.2477	0.0749	0.0787	0.3487
RIYHAI	ZrC12Cl3H21O3	410.871	1	7	0.1152	0.1908	0.3103	0.2716	0.1785	0.2662	0.3149
RIYYEG	Zr2C57H96N2O8	1119.849	2	6	0.2654	0.3291	0.1233	0.0564	0.3463	0.2329	0.269
RIYYIK	Zr2Br4C38H56N2O8	1170.936	2	6	0.2431	0.3701	0.2652	0.2065	0.3865	0.1823	0.2224
RIZJAN	ZrC34H54N2	582.044	1	2	0.1494	0.1682	0.1427	0.1812	0.1188	0.0218	0.2634
RIZJER	ZrC30H50N2	529.968	1	2	0.1608	0.1753	0.1538	0.2355	0.1126	0.0238	0.3034
RIZWEE	ZrC40H56N4	684.14	1	2	0.1607	0.2296	0.2323	0.2162	0.2361	0.1531	0.2939
RIZWOO	ZrC32H50N2	553.99	1	2	0.1551	0.2719	0.1489	0.2407	0.2346	0.0223	0.3059
RIZZIK	Zr2C46Cl6H46N4	1050.05	2	3	0.31	0.2112	0.4749	0.1094	0.4286	0.2413	0.3212
ROCLIG	ZrC44H44O	680.059	1	7	0.3416	0.2715	0.3808	0.291	0.2136	0.1006	0.3681
ROCLOM	ZrC46Cl2H52	767.046	1	6	0.2058	0.2724	0.1703	0.1972	0.1292	0.1397	0.2187
ROCLUS	ZrC60H66N2	906.426	1	4	0.2307	0.3709	0.1329	0.3557	0.2748	0.1653	0.4466
ROCMAZ	ZrC52H59N	789.275	1	5	0.1761	0.186	0.2177	0.0861	0.1052	0.0882	0.1762
ROCMED	Zr3C132H141O3	2049.249	3	2	0.2984	0.355	0.1449	0.2762	0.1631	0.2466	0.3618
ROCNAA	ZrC50H54N2	774.22	1	2	0.1017	0.1129	0.1052	0.0947	0.0749	0.0276	0.1388
ROCNEE	ZrC66H56O2	972.396	1	4	0.2365	0.2003	0.1374	0.1492	0.1817	0.2166	0.2542
ROCNII	Zr2C80H76	1219.936	2	6	0.2491	0.2705	0.2225	0.1705	0.231	0.0994	0.2804
RODTAH	Zr2C49H74N2O11	1049.582	2	6	0.1552	0.3968	0.1334	0.1064	0.4059	0.1337	0.1781
ROHLUV	ZrC25ClH23	450.133	1	6	0.2219	0.1187	0.2355	0.1655	0.1825	0.0733	0.3078
RUJGUB	ZrC68H78N2O2P2	1108.556	1	6	0.1345	0.3352	0.1496	0.0628	0.3451	0.0837	0.1397
RUJHEM	Zr2C138H160N4O4P4	2245.165	2	6	0.2194	0.3238	0.1553	0.1269	0.3227	0.1796	0.2466
RUJJEO	ZrC62H72N2O2P2	1030.442	1	6	0.3163	0.334	0.2162	0.128	0.2851	0.205	0.2884
RUJLAJ	Zr2C48H36O4	859.26	2	3	0.1937	0.1555	0.1971	0.1815	0.2414	0.1266	0.2631
RUKBAA	ZrC40H42N4	670.028	1	6	0.1162	0.0589	0.1387	0.0338	0.1406	0.0543	0.1221
RUKBEE	ZrC34H36N4	591.914	1	6	0.1245	0.1514	0.1431	0.0388	0.2071	0.056	0.128
RUPNIA	ZrC25H23N	428.69	1	2	0.2189	0.1299	0.1881	0.2918	0.1544	0.0492	0.3759
RUPNOG	ZrC26H25NO	458.716	1	2	0.2194	0.122	0.202	0.3184	0.1648	0.0402	0.3745
RUPNUM	ZrC38H33NO	610.912	1	2	0.2917	0.1485	0.1772	0.1234	0.2743	0.1866	0.3229
RURQAW	Zr2C16Cl6H22O2	641.498	2	4	0.5325	0.0703	0.5851	0.1994	0.5342	0.2011	0.5651
RURWOQ	ZrC50H60N4O2	840.28	1	6	0.2591	0.2817	0.225	0.2142	0.2548	0.1581	0.3767
RUYPEG	ZrC48H64O6	828.258	1	6	0.2607	0.1062	0.122	0.083	0.294	0.2185	0.2924
RUYZET	ZrC23H30	397.717	1	8	0.247	0.1639	0.2413	0.2637	0.1238	0.0194	0.3317
RUYZOD	ZrC24Cl2H40N2	518.722	1	2	0.0893	0.1717	0.1114	0.1858	0.1556	0.0613	0.2453
SADTUN	ZrC28Cl2H28N4O	598.683	1	7	0.159	0.097	0.169	0.3938	0.1992	0.05	0.3984
SADWOK	ZrC18F2H22	367.595	1	2	0.1451	0.1243	0.1703	0.5383	0.0432	0.0782	0.6169
SADWUQ	ZrC25FH30N	454.744	1	4	0.1582	0.1597	0.1508	0.2845	0.0577	0.0455	0.4155
SAHMUJ	ZrC18H23	330.606	1	13	0.2541	0.1477	0.2567	0.1661	0.1336	0.0194	0.3083
SAMSUV	Zr2C72Cl2H64P4	1306.547	2	1	0.2744	0.4068	0.2832	0.2277	0.1932	0.1995	0.3126
SAMZEL01	ZrC28H24P3	544.645	1	7	0.2987	0.2915	0.2006	0.1774	0.1575	0.1988	0.2991
SAPPUU	ZrC24Cl2H34	484.66	1	4	0.1358	0.1302	0.1636	0.1564	0.0623	0.0818	0.2041
SASXEP	ZrC22Cl2H18S2	508.63	1	4	0.1424	0.1043	0.16	0.1687	0.0864	0.053	0.1837
SASYEQ	Zr2C34H34O3S2	737.211	2	1.5	0.2413	0.1771	0.1926	0.1798	0.1803	0.1184	0.2767
SASYIU	ZrC16H16	299.528	1	6	0.1939	0.1354	0.1842	0.2854	0.0785	0.0242	0.3717
SATFIC	ZrC25H40OP	478.792	1	3	0.2714	0.1865	0.1797	0.1717	0.1598	0.2065	0.3162
SAWHOQ	ZrC18Cl4H30N2O2	539.474	1	6	0.1594	0.1964	0.2694	0.1598	0.2851	0.1967	0.2377
SEBCIM	ZrC37Cl2H64O2P2	764.989	1	4	0.225	0.1004	0.1123	0.092	0.2167	0.2084	0.2306
SEBHIS	Zr2C64Cl4H100O8	1321.744	2	6	0.1357	0.2275	0.1575	0.2191	0.2459	0.1077	0.2591
SEFCIP	ZrC20H27P	389.634	1	7	0.3665	0.1436	0.1784	0.183	0.3435	0.2718	0.4419
SEFZOT	ZrC40Cl4H50N2O4	855.874	1	6	0.186	0.1169	0.1728	0.1257	0.2355	0.0874	0.2948
SEHDIS	ZrC32ClH32N2P	602.27	1	2	0.1388	0.237	0.2048	0.4954	0.2145	0.1583	0.5187
SEJSEG	Zr2C40H80O10	903.518	2	6	0.3611	0.5619	0.2753	0.3042	0.4772	0.2583	0.2732
SEKCUG	ZrC36H40O	579.939	1	3	0.1536	0.1179	0.2211	0.0975	0.0897	0.1984	0.1892
SEKDUH	ZrC19H26P	376.615	1	2	0.5005	0.242	0.3567	0.2596	0.418	0.358	0.5129
SENROS	ZrC26Cl5H27NP	652.957	1	6	0.1403	0.1693	0.2736	0.047	0.1133	0.306	0.1198
SEPSUB	ZrC15ClH27P2	396.003	1	4	0.2313	0.1394	0.3268	0.2487	0.2022	0.2364	0.3366
SEQLIN	ZrC42Cl2H51N5O	804.028	1	6	0.1874	0.1629	0.1809	0.1268	0.1842	0.1335	0.2235
SEQXUI	ZrC45H54N2O2	746.163	1	5	0.1699	0.286	0.0834	0.0808	0.2357	0.1483	0.1949
SEQYAP	ZrC66H90N2O4	1066.68	1	5	0.2098	0.2679	0.153	0.1038	0.2413	0.186	0.2282
SEQYET	ZrC32H50N2O4	617.986	1	6	0.121	0.3299	0.1014	0.0706	0.3719	0.1038	0.1695
SERSOX	Zr2C32Cl4H32N4O4	860.88	2	6	0.1689	0.1503	0.2116	0.1304	0.2149	0.1604	0.2082
SEWCIJ	ZrC40ClH48OP	702.471	1	3	0.1167	0.1299	0.1682	0.1352	0.0868	0.1172	0.1991
SEYCIK	ZrC26Cl2H42	516.746	1	4	0.1574	0.136	0.195	0.2676	0.0553	0.0813	0.3555
SEYCOQ	ZrC34Cl2H58	628.962	1	6	0.1524	0.1264	0.1848	0.2255	0.063	0.0762	0.3329
SEYCUW	ZrC36H64	588.132	1	4	0.1649	0.1491	0.2326	0.3316	0.0489	0.1502	0.423
SEYRUL	ZrC35H32P2	605.813	1	5	0.1366	0.1247	0.1414	0.2171	0.0963	0.0199	0.2903
SICMUM	Zr2C32H28S2	659.144	2	5	0.3707	0.227	0.3573	0.2743	0.2583	0.0359	0.3263
SICNAT	Zr2C24H30	500.952	2	5.5	0.2161	0.175	0.2096	0.2391	0.0707	0.0208	0.386
SICNEX	Zr2C20H18S2	504.932	2	3	0.1795	0.1993	0.2647	0.3004	0.1586	0.1646	0.3606
SICRUV	ZrC42Cl2H50N2O2	776.998	1	6	0.1468	0.0524	0.1118	0.0941	0.1542	0.1101	0.1874
SIDSAZ	Zr2C33Cl3H43N2O4	820.515	2	3	0.1879	0.1858	0.2122	0.2731	0.1102	0.1031	0.3477
SIFGUL	ZrC58H67NO2	901.403	1	4	0.3613	0.2744	0.3226	0.0937	0.4576	0.3375	0.3899
SIGBUH	ZrC51H64N2O2	828.309	1	5	0.1889	0.1242	0.2281	0.045	0.2308	0.1591	0.1853
SIGDUH	ZrC55H65NO4	895.352	1	5	0.221	0.1908	0.2407	0.232	0.2305	0.1736	0.3256
SIGKOK	ZrC45H58N2O2	750.195	1	5	0.1862	0.1137	0.2404	0.0426	0.2349	0.1692	0.1857
SIHMIH	ZrC25H42N2	461.849	1	5	0.0964	0.0899	0.1069	0.0464	0.1215	0.0635	0.1091
SIHWOV	ZrC24H26N2S2	497.83	1	3	0.1499	0.1183	0.1374	0.2159	0.1044	0.0733	0.2973
SIKZOC	Zr2C38H74N2O8	869.464	2	6	0.1903	0.3722	0.1261	0.0749	0.3678	0.19	0.1998
SILBAR	Zr2C36H82N2O8	853.506	2	6	0.1735	0.4386	0.1176	0.0593	0.4365	0.1671	0.1712
SILCAS	Zr2C30H76N4O8	803.406	2	6	0.1699	0.3891	0.1293	0.0992	0.4027	0.1733	0.204
SIMTIR	ZrC34H40O	555.917	1	2	0.1846	0.182	0.1739	0.1802	0.0752	0.0713	0.2354
SINCAT	Zr2C76H70N4O	1237.871	2	2	0.327	0.3133	0.2545	0.1954	0.2796	0.2434	0.3638
SINCIE	ZrC48H42N4O	782.115	1	6	0.1435	0.1065	0.2116	0.1605	0.2026	0.1184	0.2511
SINGII	ZrC28H56N4S8	796.488	1	0	0.2811	0.4126	0.2891	0.0821	0.4886	0.0568	0.2894
SIPKAE	ZrC24H28N4	463.74	1	6	0.2437	0.2198	0.3409	0.0515	0.3977	0.1473	0.2347
SIPTUG	ZrC34H29O2P	591.802	1	4	0.1375	0.1512	0.1358	0.2058	0.0719	0.0301	0.2683
SIPTUG01	ZrC34H29O2P	591.802	1	4	0.1376	0.1506	0.1331	0.2217	0.0713	0.0247	0.2828
SIQPAK	ZrC46H60N2O2	764.222	1	5	0.1224	0.1947	0.0648	0.0862	0.2326	0.09	0.142
SIQPEO	ZrC84H86N2O2	1246.848	1	6	0.2118	0.2921	0.0866	0.1513	0.2399	0.1866	0.2454
SISHAF	ZrC22F8H12	519.549	1	6	0.1209	0.1151	0.1179	0.2715	0.0429	0.0271	0.3186
SISHEJ	ZrC30F14H10	727.612	1	11	0.1676	0.1403	0.1523	0.1941	0.0704	0.0842	0.2607
SISQIU	ZrC22H32S2	451.842	1	0	0.1659	0.1235	0.1798	0.0741	0.0757	0.035	0.208
SITPAM	Zr2C36H56	671.292	2	5	0.209	0.2274	0.2258	0.2429	0.2527	0.0388	0.387
SIXPAQ	ZrC25H42N2	461.849	1	2	0.3715	0.2092	0.3721	0.188	0.2558	0.0462	0.4577
SIXQAR	ZrC30H51N3	544.983	1	3	0.2066	0.1726	0.2135	0.2524	0.1034	0.0441	0.3199
SODMAB	ZrC28Cl2H28	526.656	1	6	0.1183	0.136	0.1637	0.1568	0.1058	0.0825	0.1731
SODPOS	ZrC24Cl2H36	486.676	1	8	0.1752	0.1606	0.2132	0.1825	0.0786	0.0861	0.1583
SOFFOJ	Zr2C32Cl4H40P4	872.815	2	2.5	0.2242	0.1085	0.2943	0.2868	0.1901	0.126	0.4492
SOKFAA	Zr4C64H136N4O14	1550.702	4	6	0.0977	0.402	0.2705	0.0907	0.4269	0.2416	0.1311
SOKVET	ZrC38ClH47N2	658.482	1	2	0.1865	0.1858	0.1916	0.1128	0.147	0.088	0.2306
SOMBAA	ZrC44Cl2H58N2O3	825.083	1	7	0.14	0.136	0.1553	0.073	0.1763	0.0884	0.1481
SOMDIH	ZrC31Cl4H32	637.621	1	4	0.1251	0.1413	0.1706	0.2214	0.1081	0.1059	0.2304
SOWMOH	ZrC31H32NP	540.802	1	2	0.2167	0.3119	0.2132	0.1649	0.2916	0.0742	0.3019
SOWPEA	ZrC55F12H46N2O2	1086.19	1	6	0.3285	0.2565	0.2798	0.1914	0.447	0.2116	0.4052
SOWPIE	ZrC38F22H24N2O2	1049.811	1	4	0.1107	0.2261	0.1208	0.185	0.2537	0.1206	0.2256
SOWPUQ	ZrC36F33H15N3O3	1255.705	1	6	0.3078	0.2746	0.3238	0.1154	0.2744	0.2591	0.2985
SOXQAY	ZrC38H46O2	626.008	1	2	0.2588	0.2773	0.1404	0.1774	0.1607	0.181	0.3231
SULGUB	ZrC20H29P	391.65	1	3	0.5649	0.1464	0.1952	0.43	0.5371	0.4789	0.7579
SULHAI	ZrC21H31P	405.677	1	5	0.224	0.1783	0.2145	0.3475	0.1418	0.0643	0.4622
SUNRIE	ZrC23H35P	433.731	1	4	0.245	0.1403	0.2448	0.198	0.1709	0.0244	0.3113
SUNROK	Zr2C58H70P2	1011.594	2	3.5	0.1449	0.1256	0.1442	0.1635	0.0465	0.0224	0.2482
SUNRUQ	ZrC19H31P	381.655	1	3	0.1465	0.1504	0.1496	0.2561	0.0926	0.047	0.3384
SUNSAX	ZrC23H23N	404.668	1	4	0.144	0.1645	0.1471	0.0554	0.1433	0.0302	0.1769
SUNSEB	ZrC23H31N	412.732	1	2	0.1426	0.2012	0.3891	0.1628	0.1574	0.3755	0.2635
SURNAU	ZrC22H32O2	419.72	1	7	0.2521	0.1831	0.1721	0.1504	0.1855	0.206	0.3106
TABCOS	ZrC60Cl2H52N2P4	1087.109	1	4	0.3227	0.3449	0.2053	0.2572	0.2354	0.2234	0.274
TADDUB	ZrC26H54N2O6	581.95	1	6	0.1529	0.3356	0.13	0.1087	0.3617	0.1659	0.1533
TADKIW	ZrC24H50N2O4	521.898	1	6	0.154	0.2926	0.1808	0.0871	0.3799	0.1023	0.21
TADLET	ZrC21H44N2O4	479.817	1	6	0.1748	0.3077	0.1853	0.0914	0.3397	0.147	0.1944
TADLOZ	ZrC20ClH24NS	437.153	1	2	0.2789	0.18	0.294	0.1595	0.2551	0.2361	0.3242
TADYUS	ZrC45H55OP	734.132	1	3	0.1453	0.2059	0.1254	0.226	0.1565	0.0864	0.2699
TADYUS10	ZrC45H55OP	734.132	1	3	0.1453	0.2059	0.1254	0.226	0.1565	0.0864	0.2699
TADZUT	Zr2C98H110O2P2	1564.352	2	3	0.2096	0.3518	0.2104	0.2101	0.2721	0.1364	0.2613
TADZUT10	Zr2C98H110O2P2	1564.352	2	3	0.2012	0.341	0.2078	0.1907	0.2645	0.135	0.2541
TAFCIM	ZrC50H57OP	796.203	1	2	0.3069	0.2276	0.199	0.1481	0.2569	0.164	0.3581
TAFCIM10	ZrC50H57OP	796.203	1	2	0.307	0.2655	0.2009	0.1483	0.2335	0.1616	0.3578
TAFXUT	ZrC30H40O	507.873	1	9	0.1965	0.0995	0.1389	0.3137	0.1636	0.0897	0.3724
TALPEE	ZrC34H41N2P	599.914	1	2	0.1586	0.1417	0.1796	0.1609	0.1588	0.1032	0.1927
TALSEE	ZrC16H16	299.528	1	10	0.4213	0.1684	0.4249	0.5661	0.2944	0.0212	0.668
TALSEE01	ZrC16H16	299.528	1	10	0.4127	0.1833	0.4296	0.5494	0.2499	0.0222	0.7031
TAMLEY	ZrC19H21NOS2	434.727	1	3	0.2019	0.3125	0.2258	0.3226	0.3478	0.0798	0.3488
TARVAK	ZrC23H37N	418.78	1	4	0.1748	0.17	0.1685	0.1183	0.0793	0.0131	0.2261
TARVEO	ZrC23ClH36N	453.222	1	2	0.1776	0.1509	0.2724	0.1138	0.0816	0.1739	0.2268
TAVNOU	ZrC34Cl2H38	608.802	1	6	0.1502	0.121	0.1904	0.2842	0.064	0.0811	0.382
TAYLOV	ZrC25ClF4H24N	541.142	1	4	0.1898	0.134	0.2563	0.3855	0.1126	0.2432	0.4167
TAZCIH	ZrC28Cl2H36N2O2	594.732	1	6	0.1991	0.1257	0.1517	0.1483	0.1975	0.1427	0.2643
TBENZR01	ZrC28H28	455.756	1	4	0.2667	0.2506	0.2807	0.1633	0.4452	0.0391	0.1857
TEDJOC	ZrC39H41NO	630.987	1	5	0.1565	0.1744	0.1632	0.0771	0.1559	0.0595	0.1905
TEFQUT	ZrC40H60N4O4	752.168	1	6	0.1742	0.4007	0.1156	0.0638	0.4012	0.1421	0.1788
TEJPAC	ZrC42H48N4O8	828.09	1	8	0.0893	0.1885	0.1091	0.0659	0.1961	0.1067	0.1166
TEJPEG	ZrC42H48N4O8	828.09	1	8	0.1046	0.2941	0.1361	0.0567	0.3164	0.1361	0.1088
TEJPIK	ZrC48H44N4O8	896.124	1	8	0.1622	0.1393	0.2274	0.0552	0.233	0.2029	0.1778
TENSUA	ZrC8H24N4O4	331.528	1	8	0.2292	0.0732	0.1193	0.1112	0.2245	0.1679	0.2655
TEPPIQ	ZrC63H86N2O2	994.617	1	4	0.2383	0.3821	0.1919	0.1203	0.2139	0.3152	0.219
TEPYUK	Zr4C54Cl2H84	1169.062	4	4	0.2495	0.2538	0.2289	0.1927	0.3139	0.3054	0.3127
TEQPAJ	ZrC23H24N2	419.683	1	2	0.1522	0.196	0.1583	0.1827	0.1751	0.0525	0.2378
TERCID	ZrC24Cl2H34	484.66	1	5	0.1518	0.1585	0.1857	0.2231	0.1022	0.0808	0.3335
TERCOJ	Zr2C32Cl4H36	744.888	2	5.5	0.1755	0.1617	0.2237	0.2403	0.0981	0.1084	0.2295
TEVDAB	ZrC41H34N2	645.961	1	5	0.2135	0.1212	0.2672	0.1411	0.1828	0.2877	0.2535
TEWQAO	ZrC20Cl3H23N2	488.992	1	4	0.0855	0.0486	0.2408	0.1321	0.0887	0.1845	0.1759
TEWQUH	ZrC24H35NO	444.774	1	2	0.17	0.1413	0.1644	0.2405	0.1195	0.1187	0.3148
TEYNIW	Zr2C56H68	923.608	2	9	0.1997	0.151	0.2049	0.2893	0.0901	0.0519	0.3131
TEYNOC	Zr2C48H60	819.456	2	7	0.208	0.2447	0.1964	0.1542	0.1669	0.0461	0.2457
TEYNUI	ZrC24H36	415.776	1	8	0.1938	0.139	0.1856	0.1201	0.0871	0.0242	0.2291
TEYPAQ	ZrC24H36	415.776	1	8	0.1868	0.1289	0.183	0.1295	0.0743	0.0196	0.229
TEYPEU	ZrC20H28	359.668	1	9	0.193	0.1217	0.1874	0.156	0.0779	0.0129	0.2498
TEZDAD	Zr2C38Cl4H44	825.018	2	5.5	0.1508	0.1066	0.2123	0.2846	0.0668	0.101	0.3689
TEZDEH	ZrC24Cl4H24	545.48	1	7	0.1537	0.1084	0.1882	0.2735	0.0958	0.0732	0.3769
TIFFIX	ZrC24Cl2H32O3	530.641	1	7	0.25	0.0843	0.2947	0.0688	0.272	0.1192	0.2707
TILFUS	ZrC30H24	475.746	1	4	0.1756	0.1776	0.1649	0.2713	0.1002	0.0712	0.3056
TILGED	ZrC30F10H14	655.65	1	6	0.1137	0.2323	0.1163	0.1673	0.207	0.0364	0.2117
TISJAJ	ZrC48ClH58OP	808.639	1	4	0.1255	0.2936	0.1498	0.1116	0.2286	0.1353	0.1854
TIVMAM	ZrC26Cl2H42	516.746	1	6	0.1802	0.1676	0.2007	0.2662	0.0677	0.0719	0.4277
TIYYUV	ZrC21H28N2	399.693	1	2	0.1685	0.1301	0.1863	0.3238	0.1149	0.0476	0.4403
TIZYIK	ZrC24H28N2	435.726	1	2	0.2925	0.2505	0.2068	0.4936	0.1764	0.1818	0.5254
TMCPZR10	ZrC13Cl2H14	332.379	1	6	0.1429	0.1073	0.1872	0.1835	0.0655	0.0923	0.213
TOBKOL	ZrC27F12H24O8	795.686	1	8	0.4137	0.238	0.4215	0.3248	0.4533	0.2912	0.6164
TOFJUV	Zr2C84H100N2O6	1416.18	2	6	0.168	0.2782	0.1379	0.1907	0.3099	0.1369	0.2403
TOFKAC	Zr2C107Cl4H118N2O6	1852.377	2	5	0.2008	0.4835	0.122	0.1827	0.4088	0.1797	0.2574
TOFKIK	Zr2C89Cl4H102N4O4	1616.067	2	5	0.1923	0.3586	0.1291	0.1996	0.3522	0.1517	0.2207
TOJNAI	ZrC22ClH21	412.084	1	6	0.1578	0.1133	0.1759	0.2233	0.0911	0.0562	0.3398
TOKGOS	Zr2C44H32O4	807.184	2	2	0.2038	0.1575	0.152	0.1286	0.2	0.1629	0.2129
TOKPEO	ZrC30H50	501.954	1	5	0.2033	0.2209	0.1849	0.1224	0.0872	0.0386	0.301
TOMFIK	ZrC22Cl2H24N2	478.572	1	5	0.152	0.1718	0.2274	0.1512	0.1628	0.1271	0.1492
TOMFIK01	ZrC22Cl2H24N2	478.572	1	4	0.1458	0.1655	0.2302	0.1254	0.1556	0.1434	0.1454
TORVUR	ZrC26Cl2H38N4	568.742	1	6	0.1427	0.203	0.1587	0.0681	0.2176	0.068	0.1806
TOTBIN	ZrC18Cl2H26	404.53	1	6	0.1502	0.1224	0.2116	0.2155	0.0605	0.1123	0.2911
TOWMUN	ZrC42H53OP	696.083	1	2	0.1968	0.2532	0.1349	0.2341	0.1482	0.1234	0.2969
TOWNAU	Zr2C31H37P	623.059	2	2.5	0.201	0.1946	0.1893	0.2346	0.0537	0.054	0.336
TOWNEY	Zr2C38H41P2	742.142	2	4.5	0.1953	0.2141	0.1912	0.3015	0.0998	0.0887	0.3184
TOXBOX	ZrC34H46NP	590.947	1	3	0.1973	0.1835	0.1842	0.1496	0.1183	0.0863	0.2533
TROPZR	ZrC29Cl3H21O8	695.053	1	8	0.1071	0.1404	0.1817	0.1021	0.0652	0.1889	0.053
TUCNEK	Zr2C24Cl9H20P	840.896	2	3	0.1558	0.3574	0.1869	0.0508	0.3467	0.0543	0.1204
TUHCEE	ZrC16Cl2H22S2	440.596	1	6	0.1336	0.0987	0.1737	0.305	0.059	0.0784	0.4024
TUHLOZ	Zr3C45H75N3O12	1123.776	3	6.33	0.1827	0.3953	0.1914	0.1223	0.3869	0.1225	0.1995
TUJTUN	Zr2C28F14H30O8	942.966	2	8	0.1104	0.0973	0.1134	0.088	0.0717	0.0642	0.1491
TUJVAV	ZrC24F6H30O4	587.714	1	2	0.1675	0.1496	0.1859	0.203	0.1832	0.1311	0.2466
TULMOE	Zr2C72H96N4O8	1328.028	2	6	0.1525	0.3137	0.1002	0.1295	0.3286	0.1357	0.215
TUTKUQ	Zr4C74H112N4O14	1646.62	4	6.5	0.2244	0.4356	0.2104	0.1244	0.4568	0.1452	0.2363
TUTLOK	ZrC46H49N4O4	813.146	1	8	0.1074	0.3016	0.1503	0.0579	0.3219	0.1312	0.1423
TUXYUJ	ZrC13ClH23N2	334.015	1	8	0.0719	0.11	0.1199	0.1724	0.084	0.1024	0.2223
TUXZAQ	ZrC15H18	289.533	1	10	0.2512	0.1506	0.2569	0.3115	0.1235	0.0242	0.3896
TUXZEU	ZrC24H27N	420.711	1	8	0.1915	0.4193	0.1815	0.1956	0.3685	0.0177	0.2827
TUXZIY	ZrC14H18	277.522	1	8	0.2645	0.1503	0.2611	0.3461	0.1394	0.0096	0.46
TUXZOE	ZrC23H27N	408.7	1	8	0.1998	0.3024	0.1893	0.4258	0.2294	0.0191	0.4965
TUXZUK	ZrC12H14	249.468	1	9	0.3049	0.1899	0.3081	0.3467	0.12	0.0106	0.4828
UBAVOI	Zr2C30H40N2	611.112	2	2	0.2632	0.3	0.1993	0.2402	0.186	0.165	0.3742
UBAVUO	Zr2C42H52N2	767.34	2	3	0.3163	0.3909	0.2007	0.367	0.2346	0.2192	0.522
UBAWAV	Zr2C32H44N2	639.166	2	2	0.2086	0.1951	0.2186	0.2402	0.0878	0.0707	0.3463
UCITUW	ZrC38Cl2H72N6	775.16	1	6	0.0411	0.3314	0.0773	0.0716	0.3218	0.0607	0.0898
UCOLUV	ZrC29H44N2O4	575.905	1	6	0.0801	0.0863	0.1373	0.0689	0.1256	0.1226	0.1167
UCOMAC	ZrC35H56N2O4	660.067	1	6	0.0977	0.0876	0.1746	0.219	0.1104	0.1676	0.2162
UCOMOQ	ZrC33H52N2O5	648.012	1	7	0.1155	0.1325	0.1715	0.1398	0.1348	0.1515	0.1271
UDINOM	Zr4C106Cl4H120N4	1956.85	4	3	0.2214	0.2272	0.1979	0.3453	0.1409	0.1548	0.4505
UDINUS	Zr2C34H36	627.11	2	2	0.2502	0.2205	0.2402	0.2973	0.1816	0.0191	0.4501
UDIPAA	ZrC24H26	405.696	1	5	0.4081	0.3789	0.3807	0.4079	0.0915	0.0443	0.4765
UDUZEB	ZrC32H30N2O6	629.824	1	6	0.0792	0.1765	0.0825	0.0518	0.2111	0.0721	0.085
UDUZOL	ZrC48H62N2O6	854.256	1	6	0.1893	0.2363	0.1946	0.0408	0.2863	0.1776	0.1918
UFABOV	Zr2C136H80N8O16	2264.624	2	8	0.0929	0.1662	0.1161	0.0723	0.2066	0.0895	0.0705
UFIDOF	Zr2C44Cl6H84N2P4	1160.213	2	3	0.2335	0.1368	0.3546	0.1268	0.2843	0.1317	0.1594
UFOSAK	ZrC37Cl2H53NO2	705.96	1	4	0.1787	0.2548	0.1273	0.1356	0.1936	0.1353	0.23
UFOSEO	ZrC33H53NO2	587.016	1	4	0.171	0.128	0.1176	0.0906	0.1601	0.0963	0.2132
UFOVAO	ZrC37Cl2H56N2O2	722.991	1	5	0.1681	0.1042	0.1499	0.1035	0.1792	0.0829	0.2108
UFOVOC	ZrBr2C29Cl2H38N2O2	768.567	1	6	0.1962	0.1029	0.2147	0.1637	0.1947	0.1056	0.2442
UFOZAS	Zr2C75H64	1147.785	2	4.5	0.3428	0.3592	0.1282	0.2362	0.1553	0.2963	0.4229
UGAZIM	ZrC29Cl2H32O2	574.697	1	2	0.1595	0.1211	0.1758	0.1739	0.0779	0.0857	0.2307
UGIFAR	ZrC11Cl2H10	304.325	1	8	0.1397	0.1029	0.1801	0.2787	0.0726	0.0874	0.4
UGIFEV	ZrC11H10I2	487.234	1	6	0.3649	0.0915	0.4026	0.2477	0.3446	0.1437	0.5512
UGIFIZ	ZrC12Cl2H12	318.352	1	8	0.1636	0.1038	0.2277	0.0881	0.1001	0.1106	0.1998
UHEHUK	ZrC26Cl2H26	500.618	1	6	0.1328	0.1029	0.1726	0.0495	0.0541	0.0754	0.1444
UHEJAS	Zr2C52Cl4H52	1001.236	2	6	0.202	0.2401	0.403	0.2936	0.2084	0.3209	0.3931
UHEJEW	ZrC28Cl2H30	528.672	1	6	0.1399	0.1016	0.1899	0.0532	0.0801	0.0854	0.1537
UHEJIA	ZrC34Cl2H30	600.738	1	6	0.129	0.105	0.2076	0.1505	0.0738	0.1203	0.1689
UHEJOG	ZrC26Cl2F2H24	536.599	1	6	0.1576	0.2704	0.2335	0.2761	0.2078	0.126	0.3564
UHEJUM	ZrC30Cl2H34	556.726	1	5	0.1774	0.1953	0.1988	0.296	0.1152	0.0936	0.4118
UHEKAT	ZrC32Cl2H38	584.78	1	6	0.1428	0.1151	0.1784	0.3112	0.0696	0.0715	0.4004
UJACEO	ZrC50H42	734.11	1	6	0.2137	0.2001	0.1272	0.346	0.1082	0.1535	0.3632
UJITAI	ZrC30ClH34NP2	597.231	1	1	0.1854	0.2027	0.2429	0.1752	0.1681	0.1609	0.2914
UKEZOZ	ZrC21ClH39N2	446.231	1	4	0.1085	0.1561	0.1076	0.1193	0.108	0.0593	0.1687
UKEZUF	ZrC22ClH41N2	460.258	1	4	0.1065	0.161	0.1098	0.1087	0.1097	0.0684	0.16
UKIBEV	Zr2C52Cl2H96N6	1058.73	2	4	0.1506	0.2093	0.2408	0.1698	0.164	0.1936	0.2613
UKUMAQ	ZrC27H37NO	482.823	1	2	0.2444	0.2002	0.3205	0.2225	0.1785	0.1442	0.3316
ULALIC	ZrC31Cl2H32	566.721	1	3	0.1582	0.1291	0.2036	0.2075	0.0792	0.0985	0.2768
ULOCIH	ZrC48H56N4	780.228	1	7	0.1632	0.2186	0.1305	0.1925	0.155	0.0924	0.2885
ULUYOP	Zr2C56H90O12P2	1199.72	2	6	0.2873	0.4779	0.1089	0.1112	0.3923	0.2871	0.3134
ULUZEG	Zr2C48H74O14P2	1119.502	2	6	0.2807	0.4957	0.1891	0.0577	0.5686	0.2541	0.2724
UMEGOJ	ZrC43H69N5O2	779.282	1	7	0.1507	0.3705	0.2293	0.122	0.3316	0.1779	0.1863
UMEGUP	ZrC47H59N5O2	817.246	1	7	0.2213	0.1863	0.2045	0.0738	0.2904	0.1018	0.2206
UMEHAW	ZrC59H92N6O3	1024.648	1	7	0.1387	0.351	0.0907	0.108	0.3079	0.123	0.1827
UMEHOK	ZrC42H54N4O2	738.144	1	6	0.321	0.397	0.2842	0.058	0.4182	0.1877	0.3194
UMEHUQ	ZrC29H60N4O2	588.049	1	6	0.3028	0.2552	0.1609	0.0659	0.3187	0.1788	0.3062
UPOHUD	Zr2C66H68O4	1107.714	2	5	0.1603	0.2304	0.2094	0.1623	0.291	0.1211	0.2161
UPOJAL	ZrC39H52O2P2	706.015	1	4	0.1626	0.1826	0.1251	0.0753	0.1995	0.099	0.1648
UPOJEP	ZrC58H62O4	914.354	1	4	0.3326	0.1213	0.4071	0.1775	0.3919	0.18	0.4816
UPOJIT	ZrC43H44N2O2	712.061	1	6	0.2822	0.1317	0.0947	0.1589	0.2529	0.2681	0.3364
UPOJOZ	ZrC58H61NO2	895.355	1	5	0.231	0.1883	0.1293	0.1299	0.2792	0.2039	0.2693
UPOPEW	ZrC14ClH19O	329.979	1	3	0.168	0.23	0.186	0.149	0.2176	0.0847	0.2033
UQOLOC	Zr2C54Cl4H66N6O2	1155.41	2	4	0.2918	0.1264	0.3154	0.1657	0.3198	0.1636	0.3023
UQOLUI	Zr2C33Cl7H40N3O	925.301	2	4	0.3122	0.1872	0.2369	0.2284	0.333	0.186	0.3287
UQOMAP	ZrC44Cl2H56N6O2	863.096	1	6	0.1817	0.2289	0.1588	0.1279	0.1727	0.1489	0.1773
UQUPED	ZrC41ClH62NP2	757.576	1	3	0.0773	0.1013	0.0977	0.092	0.1224	0.0527	0.1359
UQUPIH	ZrC61H72INP2	1099.33	1	4	0.1937	0.2756	0.1873	0.1562	0.234	0.1343	0.2704
UROSUQ	ZrBr4C31Cl2H28O2S2	978.423	1	4	0.3708	0.1812	0.2897	0.3148	0.3828	0.3923	0.4427
USEGUV	ZrC20Cl2H24N2	454.55	1	6	0.1629	0.226	0.1767	0.2334	0.1518	0.0781	0.3644
USEHIK	Zr2C40Cl4H54N2	887.134	2	4.5	0.2173	0.1831	0.2542	0.2499	0.115	0.1256	0.3861
UTABOI	ZrC24H54N4O2P2S2	648.014	1	4	0.3398	0.1533	0.3954	0.0933	0.4019	0.0857	0.2986
UTUHIC	ZrC20H28	359.668	1	5	0.2045	0.1697	0.1991	0.2515	0.0577	0.0142	0.4076
UTUHOI	Zr4C62H88	1198.282	4	9	0.3171	0.2535	0.2437	0.4436	0.1073	0.1699	0.7132
UVEZIG	ZrC64H59N4P	1006.402	1	6	0.3127	0.248	0.1511	0.3028	0.314	0.3071	0.4426
UVODUG	Zr2C100H108	1492.412	2	4	0.3054	0.4033	0.205	0.3077	0.1899	0.2711	0.3667
UWEWUP	Zr2C30H38P2	643.03	2	7	0.3748	0.1462	0.3544	0.285	0.3762	0.0577	0.4914
UWEXEA	ZrC19H19P	369.559	1	7	0.1631	0.1207	0.1593	0.1596	0.0684	0.0114	0.2705
UWIJIV	ZrC23Cl2H27N	479.6	1	3	0.1567	0.1523	0.1997	0.1644	0.1457	0.1061	0.2252
UWUBAR	ZrC37H55N	605.078	1	3	0.1707	0.1578	0.168	0.1526	0.0632	0.0358	0.2662
UWUBEV	ZrC34H54N2	582.044	1	3	0.1894	0.1745	0.1775	0.2256	0.0968	0.0424	0.3398
UWUBIZ	ZrC30H47N	512.937	1	3	0.1916	0.1751	0.1839	0.1491	0.0563	0.022	0.2811
UWUCAS	Zr2C56H80O4	999.7	2	2	0.1646	0.2166	0.2437	0.1223	0.1236	0.2798	0.2245
UWUFEZ	Zr2C52H80	887.66	2	2	0.1672	0.152	0.1653	0.2308	0.0657	0.0349	0.3163
UXAFEF	Zr2C48Cl6H58N4O4	1150.164	2	5	0.1871	0.1835	0.2553	0.148	0.2853	0.0961	0.2911
UXIXUW	ZrC25Cl2H34N4S2	616.819	1	1	0.1441	0.2567	0.2457	0.2366	0.2355	0.2709	0.2593
UZIRAY	ZrC32H64N4O4	660.112	1	8	0.0776	0.294	0.0609	0.0393	0.2713	0.054	0.069
UZIREC	Zr2C56H112N8O8	1208.008	2	8	0.0958	0.5195	0.0478	0.047	0.4884	0.0828	0.1112
VAHMOG	ZrC43H38NP	690.982	1	3	0.2564	0.2469	0.2007	0.1534	0.0975	0.1672	0.265
VAKYAH01	ZrC15H23P	325.547	1	4	0.4149	0.1491	0.1903	0.1869	0.4165	0.3457	0.5545
VAPFUN	ZrC25H36O2	459.785	1	3	0.1949	0.1838	0.2035	0.1822	0.0772	0.0623	0.325
VAPGAU	ZrC29H45NO	514.909	1	2	0.2034	0.1935	0.2228	0.1837	0.104	0.0889	0.3113
VAPGIC	ZrC39H48O	624.036	1	2	0.1901	0.1812	0.1597	0.1974	0.1007	0.154	0.2504
VARJON	ZrC21H27P	401.645	1	3	0.3991	0.1386	0.1935	0.1812	0.3773	0.2843	0.4771
VARQAG	ZrC35H42N2	581.959	1	3	0.1663	0.2791	0.1646	0.2215	0.2055	0.0706	0.2601
VASJEE	ZrC13H25IP2	461.419	1	7	0.1917	0.0941	0.2476	0.1715	0.2151	0.1492	0.2662
VASJOO	ZrC15H23IO2	453.475	1	9	0.2193	0.1028	0.1923	0.2338	0.2458	0.1253	0.3175
VATWIX	ZrC32Cl2H25P	602.65	1	6	0.1116	0.0967	0.136	0.1959	0.0483	0.0661	0.2545
VATWOD	ZrC28ClH26P	520.164	1	8	0.181	0.1989	0.1392	0.2201	0.0857	0.1388	0.2708
VATWUJ	ZrC38ClH30P	644.306	1	7	0.2191	0.2871	0.2197	0.226	0.1784	0.0886	0.2362
VAVFED	ZrC26Cl2H26	500.618	1	6	0.1987	0.1752	0.2072	0.1369	0.0511	0.0671	0.219
VAVJAD	Zr2C22H24O2	502.88	2	3	0.2201	0.1791	0.1974	0.1722	0.0488	0.1284	0.2938
VAWPOY	ZrC17Cl2H20	386.471	1	7	0.1517	0.1321	0.1851	0.2066	0.0649	0.1008	0.2568
VAXXOI	ZrC24Cl2H28N2O4	570.622	1	6	0.3668	0.1687	0.2217	0.0992	0.3012	0.3272	0.379
VAXXUO	ZrC30Cl2H40N2O4	654.784	1	6	0.1432	0.1277	0.1362	0.1142	0.149	0.1245	0.1911
VAYBAY	Zr2C33Cl2H32O	697.966	2	5	0.1879	0.223	0.1992	0.1917	0.2153	0.1217	0.2813
VEBLOD	Zr2C8Cl8H16O4	642.26	2	4	0.1541	0.1533	0.5963	0.1615	0.2149	0.584	0.2333
VEFFES	ZrC34H46N2	573.98	1	5	0.1463	0.1658	0.1311	0.097	0.1054	0.0484	0.1653
VEFFIW	Zr2C68H92N4	1147.96	2	5	0.1336	0.2277	0.1207	0.1979	0.1885	0.0468	0.2786
VEFGAP	ZrC26H42N2	473.86	1	4	0.1529	0.2082	0.1471	0.1204	0.1604	0.0457	0.2322
VEHJEX	Zr2C25Cl2H30O	599.862	2	5	0.2368	0.2217	0.2026	0.2455	0.2435	0.1632	0.3084
VEHLEZ	ZrC13Cl3H21O2	406.883	1	5	0.1777	0.109	0.2375	0.4323	0.1429	0.1363	0.5063
VEHLID	ZrC14Cl3H23O2	420.91	1	5	0.1024	0.0913	0.2071	0.2219	0.0842	0.1516	0.2655
VEJVOV	Zr2C34H54P2	707.202	2	3.5	0.4451	0.3294	0.2186	0.2331	0.4419	0.3419	0.5466
VEKHAU	ZrC26Cl2H32	506.666	1	4	0.1661	0.1342	0.2095	0.3034	0.0725	0.0839	0.4306
VEMVUF	ZrC21Cl2H20	434.515	1	4	0.1316	0.0913	0.1818	0.1714	0.0771	0.0855	0.1775
VEPFIF	ZrC15ClH19	325.991	1	3	0.155	0.1366	0.1719	0.2945	0.066	0.0696	0.3222
VESLAG	ZrC34H38	537.902	1	6	0.1695	0.1699	0.1616	0.3735	0.088	0.0297	0.4642
VEWPAO	Zr3C45H57P3	964.544	3	1.33	0.2127	0.1994	0.4698	0.4252	0.2227	0.3351	0.5151
VEZQOG	Zr2C52Cl2H70	948.48	2	2	0.1894	0.1822	0.2013	0.1399	0.082	0.0949	0.2324
VEZQUM	Zr2C64H80	1031.792	2	2	0.166	0.1593	0.167	0.159	0.062	0.0402	0.2491
VEZTID	ZrC26H36	439.798	1	2	0.2002	0.1746	0.2038	0.1745	0.0884	0.0446	0.2214
VIJHEB	Zr2C26H32S4	655.23	2	3	0.2849	0.2785	0.2681	0.3864	0.1207	0.1238	0.3416
VIJHEB10	Zr2C26H32S4	655.23	2	4.5	0.3004	0.2672	0.2493	0.3818	0.1154	0.1552	0.3424
VIKXOD	ZrC32H48N2	551.974	1	2	0.2033	0.2282	0.1862	0.328	0.1039	0.0501	0.4483
VILNAH	ZrC35H45P	587.943	1	4	0.1954	0.1895	0.2409	0.3088	0.2218	0.0979	0.3844
VILNUB	Zr4C91H132N8P4	1826.904	4	5	0.3847	0.3327	0.3396	0.2328	0.2551	0.1828	0.4899
VIQGIN	ZrC36Cl2H45O2P	702.852	1	4	0.3745	0.1694	0.2072	0.1655	0.3937	0.3601	0.3089
VITQUK	Zr2C62Cl4H72	1141.506	2	6	0.1669	0.1843	0.2016	0.3236	0.1635	0.0928	0.4159
VIXCOU	ZrC24ClH31	446.186	1	3	0.1554	0.1427	0.1833	0.179	0.0674	0.0836	0.2927
VIXYEG	ZrC20Cl2H24	426.536	1	6	0.1635	0.1296	0.204	0.2323	0.0808	0.0842	0.3528
VOCCAR	Zr6C30H30S9	1226.454	6	3	0.1347	0.1715	0.1858	0.0482	0.2521	0.0672	0.1448
VOCQUC	ZrC70H94	1026.746	1	4	0.1188	0.2412	0.0945	0.1594	0.1753	0.0702	0.2268
VOGHUU	ZrC24ClH22OP	484.087	1	5	0.2458	0.1762	0.1451	0.2237	0.1921	0.2077	0.2222
VOGMEJ	Zr2C29Cl2H31P	663.889	2	5.5	0.1649	0.1522	0.2487	0.238	0.0688	0.1686	0.3135
VOGMIN	Zr4C64H84P4	1342.167	4	6.5	0.2595	0.2901	0.2933	0.2698	0.1619	0.082	0.3902
VOLFEK	ZrC81H86N2O4	1242.813	1	5	0.1941	0.2684	0.1446	0.1326	0.1768	0.1528	0.2262
VOLFOU	ZrC46H40O4	748.046	1	6	0.2099	0.2563	0.2494	0.0492	0.2402	0.2273	0.2145
VOLGUB	ZrC47H42O4	762.073	1	6	0.324	0.2378	0.2575	0.1556	0.2737	0.2405	0.3068
VOLHAI	ZrC42H38O4	697.986	1	6	0.2389	0.1337	0.253	0.0612	0.2558	0.1541	0.2445
VOLHEM	ZrC39H48O4	672.033	1	5	0.2716	0.1466	0.2327	0.1903	0.2628	0.1152	0.3555
VOLHIQ	ZrC52H58O4	838.256	1	6	0.1391	0.1438	0.147	0.0995	0.2109	0.1083	0.1998
VORQIF	ZrC40FH42NO	663.004	1	5	0.2529	0.116	0.2894	0.1101	0.3203	0.0961	0.2228
VOSVAA	Zr2C26Cl4H52P4	812.845	2	5.5	0.1917	0.1254	0.3665	0.2023	0.2011	0.318	0.2339
VOSVAA10	Zr2C26Cl4H52P4	812.845	2	5.5	0.1905	0.1253	0.3678	0.2021	0.1993	0.3189	0.2332
VOZKAY	ZrC45Cl4H40N4O4	933.863	1	7	0.2883	0.3651	0.2267	0.0842	0.3588	0.1917	0.2851
VOZKEC	ZrC55H64N4O2	904.367	1	6	0.1375	0.209	0.1561	0.0687	0.247	0.0651	0.156
VUFNOA	ZrC26Cl2H32N2O6	630.674	1	6	0.3041	0.1393	0.2647	0.1044	0.2697	0.1927	0.3269
VUGYAY	ZrC17ClH15O2	377.979	1	2	0.1685	0.1309	0.3041	0.2997	0.0644	0.2216	0.3494
VUMMIA	ZrC49H55NO	765.209	1	5	0.2779	0.2683	0.2031	0.0711	0.1851	0.2407	0.2879
VURGOF	ZrC39Cl2H39NO	699.871	1	5	0.2358	0.1626	0.247	0.1972	0.2383	0.1041	0.3336
VURKEY	Zr2C54Cl8H96O3P2	1321.355	2	6	0.2091	0.5328	0.1903	0.1833	0.4016	0.1762	0.1294
VURKIC	Zr2C6Cl8H18P2	618.206	2	2.5	0.4312	0.1168	0.2962	0.0545	0.4025	0.3321	0.4083
VUTROT	Zr2C76Cl2H102N4O4	1389.024	2	5	0.3179	0.1866	0.2343	0.089	0.346	0.1803	0.3328
VUYJOQ	Zr2C56Cl2H50O2	1008.362	2	3.5	0.1434	0.3377	0.1528	0.3514	0.3039	0.0847	0.4014
VUYJUW	Zr2C44ClH47O3	841.755	2	3.5	0.1825	0.433	0.1458	0.148	0.406	0.1382	0.2079
WABGEM	ZrC6Cl4H16N2	349.232	1	6	0.1192	0.1001	0.1734	0.0474	0.1098	0.1	0.1186
WABMAO	ZrC41F6H39NO	766.983	1	5	0.1667	0.2458	0.1675	0.1178	0.2611	0.0695	0.1628
WABMAO01	ZrC41F6H39NO	766.983	1	5	0.1821	0.2464	0.1845	0.1053	0.2376	0.076	0.1674
WABMES	ZrC46F3H54NO	785.163	1	5	0.1636	0.1386	0.159	0.1267	0.1451	0.053	0.1948
WAFFIS	Zr2C36H44	659.196	2	9.5	0.2936	0.2199	0.2885	0.3722	0.1197	0.0272	0.5272
WAGXEI	Zr4C80Cl2H70O22	1819.214	4	7	0.3055	0.5129	0.3139	0.1731	0.5598	0.2762	0.2839
WALFIB	ZrC62Cl4H86N4O4	1184.418	1	6	0.1505	0.19	0.172	0.1021	0.2114	0.1192	0.1719
WALFOH	ZrBr4C61H84N4O4	1348.207	1	6	0.1624	0.1905	0.2349	0.1448	0.2153	0.1727	0.1862
WALMAX	ZrC27H27N	456.744	1	3	0.1471	0.1231	0.1408	0.3131	0.0485	0.0268	0.3566
WALMEB	ZrC34H33NO	562.868	1	2	0.3005	0.1266	0.2577	0.156	0.2779	0.1394	0.3411
WAQBUO	ZrC45ClH40NP2	783.444	1	4	0.2226	0.1551	0.2252	0.1479	0.1476	0.0895	0.2709
WATMAF	Zr2C28H36S6	747.404	2	6	0.1833	0.1865	0.201	0.2806	0.1373	0.0814	0.3158
WATSOB	ZrC35H55OP	614.022	1	2	0.1625	0.1676	0.1417	0.1237	0.0856	0.0723	0.2215
WATSUH	Zr2C46H78O2P2	907.524	2	2	0.1434	0.2359	0.1363	0.2112	0.2102	0.0707	0.2934
WATTAO	ZrC23F6H33OP	561.704	1	3	0.1864	0.1107	0.1295	0.1827	0.1395	0.1257	0.3007
WATTUG	ZrC32Cl2H34	580.748	1	4	0.1354	0.1851	0.1749	0.0468	0.1599	0.0735	0.1359
WATVAO	ZrC28Cl2H26	524.64	1	6	0.1777	0.1515	0.1843	0.289	0.0574	0.0717	0.3688
WAXYOJ	Zr2C38H42P2	743.15	2	6.5	0.3189	0.1598	0.3054	0.1301	0.3121	0.0349	0.3892
WAYMER	Zr2C40H62N2O2	785.396	2	3	0.2763	0.3483	0.1489	0.1943	0.3002	0.2415	0.3467
WEGDAQ	ZrC52H54N4O9	970.247	1	8	0.1698	0.2329	0.2738	0.1861	0.2391	0.2645	0.2428
WEGDEU	Zr2C92H112N8O16	1768.396	2	8	0.2296	0.3396	0.2337	0.1057	0.274	0.2491	0.2677
WEGVAF	ZrC40H56P2	690.06	1	0	0.1807	0.1606	0.204	0.1471	0.1281	0.0712	0.2656
WEHXIQ	Zr2C108H86N8O3	1726.377	2	7	0.1996	0.2681	0.2507	0.2862	0.3399	0.0977	0.3487
WEKYOB	ZrC30H48O12	691.926	1	2	0.1078	0.1331	0.129	0.1898	0.1013	0.0687	0.2073
WEKYUH	Zr2C59H68O12	1151.629	2	3.5	0.1713	0.133	0.2526	0.2181	0.0963	0.1396	0.2923
WELBUL	ZrC22Cl2H26	452.574	1	4	0.1388	0.1599	0.1895	0.1607	0.1074	0.0965	0.2351
WELCAS	Zr2C64Cl2H64O2	1118.562	2	5	0.1548	0.2243	0.1355	0.1167	0.1804	0.1141	0.2238
WENZEW	Zr2C72H92O4	1203.972	2	2	0.2005	0.2045	0.1831	0.21	0.0871	0.0324	0.2994
WENZIA	Zr2C68H92	1091.932	2	4	0.1963	0.2624	0.1717	0.2063	0.1712	0.0545	0.2807
WENZOG	Zr2C76H108	1204.148	2	2	0.2487	0.2236	0.2328	0.2758	0.0935	0.0542	0.4495
WENZUM	ZrC41H58O2	674.137	1	3	0.1975	0.2527	0.2031	0.2352	0.173	0.0793	0.2649
WEPBAW	ZrC34H48	547.982	1	5	0.1791	0.1762	0.1645	0.2108	0.0735	0.0271	0.2524
WEWRUO	ZrC30H44O	511.905	1	2	0.1522	0.1408	0.1482	0.1306	0.0734	0.0721	0.2065
WEYQAT	ZrC27Cl2H39NO2	571.738	1	4	0.1547	0.099	0.1369	0.1026	0.1438	0.0767	0.1923
WEYQEX	ZrC29Cl2H43NO2	599.792	1	5	0.1559	0.1147	0.1656	0.117	0.1387	0.0873	0.2021
WEYQOH	ZrC29H45NO2	530.908	1	4	0.148	0.1118	0.0862	0.1025	0.1368	0.0873	0.1994
WICTOR	ZrC14Cl2H14	344.39	1	8	0.1422	0.0967	0.1902	0.1639	0.0959	0.0863	0.1633
WICTOR01	ZrC14Cl2H14	344.39	1	7	0.1452	0.0955	0.1979	0.1471	0.1022	0.0955	0.1703
WINBUR	ZrC19ClH21O	392.05	1	6	0.131	0.126	0.1451	0.1574	0.0726	0.0589	0.2171
WINNOY	ZrC66H102N2O4	1078.776	1	6	0.2518	0.3059	0.2062	0.122	0.3275	0.1462	0.3169
WINNUE	ZrC66H102N2O4	1078.776	1	6	0.2325	0.1169	0.1828	0.1371	0.2362	0.1285	0.3231
WINPAM	ZrC55H89NO5	935.543	1	5	0.1938	0.1324	0.0864	0.0916	0.2114	0.1853	0.2398
WIVBUY	ZrC26H20	423.67	1	6	0.1851	0.1064	0.2006	0.2977	0.1077	0.0588	0.3822
WIVCAF	ZrC34H36	535.886	1	6	0.2172	0.1601	0.1969	0.1959	0.104	0.0448	0.3081
WIVSUP	Zr2C70Cl2H102N2O2P2	1318.894	2	2	0.1949	0.1525	0.2341	0.1747	0.1146	0.1785	0.2597
WIVTAW	ZrC32ClH53NOP	625.43	1	2	0.1888	0.3125	0.2361	0.1242	0.2128	0.1581	0.2274
WIVTEA	ZrC34ClH43NPS	655.433	1	2	0.3297	0.1346	0.2432	0.2142	0.3409	0.3123	0.3705
WIWKOF	ZrC40H43NO	645.014	1	5	0.2573	0.0811	0.1788	0.1606	0.2749	0.253	0.2426
WIWKUL	ZrC39H42N2O	646.002	1	5	0.2091	0.1021	0.2241	0.2077	0.2304	0.1	0.3068
WOBSUC	ZrC48H46	714.12	1	5	0.1583	0.1526	0.1481	0.2148	0.0691	0.0226	0.2966
WOBTAJ	ZrC50H52	744.19	1	4	0.163	0.1426	0.1815	0.2597	0.0567	0.0697	0.3292
WOBTEN	ZrC48H48	716.136	1	3	0.1616	0.1651	0.1425	0.2752	0.1411	0.0318	0.3276
WOFGIH	Zr6C98H106O2	1863.268	6	3.5	0.4219	0.3159	0.3993	0.4473	0.3133	0.0792	0.5916
WOKBUT	ZrC45H72N4	760.323	1	6	0.1093	0.258	0.0806	0.08	0.1862	0.0788	0.1202
WOKDEF	ZrC12Cl3H26N3	409.935	1	6	0.1617	0.1235	0.1897	0.1101	0.1794	0.2476	0.1861
WOMQAR	ZrC53H64N2	820.333	1	5	0.1572	0.3053	0.2616	0.1125	0.2838	0.2525	0.2278
WORBEK	ZrC66H72N2P2	1046.488	1	6	0.1841	0.3495	0.1761	0.1305	0.2895	0.1712	0.2128
WOSFIT	Zr2C68Cl4H52	1193.412	2	6	0.3712	0.5319	0.2218	0.2584	0.2461	0.2981	0.4755
WOSFOZ	ZrC36Cl2H30	624.76	1	6	0.1598	0.1824	0.1841	0.1287	0.1067	0.0673	0.2176
WOTNOI	ZrC27Cl6H33N3O2	735.504	1	7	0.1621	0.1348	0.1948	0.1306	0.1342	0.0864	0.1279
WOYMOM	ZrC25Cl2H22	484.575	1	8	0.1233	0.0864	0.1665	0.1729	0.0584	0.0831	0.1892
WUFBIL	ZrC16H36N8	431.744	1	8	0.0332	0.4976	0.049	0.1414	0.4997	0.0225	0.1379
WUGSAT	ZrC36Cl2H36N2O2S2	754.94	1	6	0.1352	0.2129	0.2712	0.1027	0.2182	0.2659	0.22
WUGSIB	ZrC18Cl4H19NO2S	546.439	1	6	0.2375	0.1329	0.179	0.0928	0.2388	0.189	0.2254
WUGTIC	Zr2C85H118N2O8	1478.333	2	6	0.3659	0.2496	0.2321	0.2704	0.4707	0.2882	0.5286
WUGTUO	Zr2C92H140N2O8	1584.586	2	6	0.4169	0.3326	0.1846	0.2641	0.5298	0.3519	0.5562
WUHKEQ	Zr3C64H126N6O11	1429.415	3	6	0.2216	0.3589	0.241	0.1436	0.4567	0.2436	0.3023
WUHKIU	ZrC24F12H36N2O4	735.767	1	6	0.1482	0.3376	0.1446	0.1319	0.3923	0.1503	0.221
WUHRAT	ZrC24Cl2H34	484.66	1	6	0.1481	0.1298	0.1817	0.1313	0.0549	0.079	0.2031
WUHREX	ZrC24Cl2H34	484.66	1	6	0.1392	0.1104	0.176	0.1101	0.0568	0.0801	0.1702
WUHRIB	ZrC22Cl2H30	456.606	1	5	0.1674	0.1378	0.2084	0.1292	0.0619	0.0877	0.2525
WUJDIP	ZrC36Cl2H52N4	702.964	1	6	0.1736	0.1486	0.1828	0.1031	0.2323	0.0616	0.2187
WUJDOV	ZrC45Cl2H64N4	823.159	1	6	0.1791	0.1249	0.2132	0.0887	0.1954	0.0861	0.1763
WUNSAZ	ZrC24Cl4H38N4	615.62	1	6	0.1009	0.2099	0.1271	0.1596	0.1736	0.0645	0.1293
WUNSED	ZrC16Cl4H28N4	509.452	1	6	0.0884	0.0915	0.1378	0.1315	0.0802	0.0607	0.1055
WUNSIH	ZrC28Cl4H36N4	661.648	1	6	0.0978	0.1008	0.2592	0.0908	0.074	0.1955	0.1081
WUPVUA	Zn2Zr2C44H72O2	946.266	2	2.5	0.2335	0.2672	0.3809	0.2013	0.2717	0.2397	0.2894
XACFUF	Zr2C68Cl6H108N2P4	1472.669	2	4	0.1371	0.0814	0.1446	0.0752	0.1338	0.051	0.1321
XACGIU	ZrC46Cl3H46NP2	872.403	1	4	0.1165	0.0548	0.1314	0.0897	0.1213	0.046	0.1429
XACHIV	Zr2C112Cl4H120N2P4	1942.349	2	4	0.31	0.3095	0.311	0.1357	0.2927	0.2077	0.2743
XAGZAG	ZrC47Cl4H32	829.797	1	5	0.1652	0.1611	0.2233	0.1413	0.1043	0.1571	0.219
XAGZEK	ZrC60H44	856.236	1	2	0.2011	0.2241	0.209	0.1398	0.1374	0.1073	0.2709
XAJNOL	Zr2C40H62S	757.444	2	2	0.2083	0.2331	0.2274	0.2747	0.1036	0.1622	0.3437
XAVLUF	ZrC28H56N4O8	668	1	8	0.2289	0.1044	0.1539	0.0342	0.2978	0.1706	0.2258
XAVMAM	Zr2C54H110N8O16	1309.962	2	8	0.2952	0.2982	0.2134	0.1647	0.3253	0.2285	0.3039
XAWDOQ	ZrC66H94O4S4	1170.938	1	4	0.3185	0.0822	0.1904	0.0923	0.3512	0.2531	0.3717
XAWWUO	ZrC33H63NO6	661.092	1	6	0.1278	0.3571	0.1226	0.0829	0.3783	0.1043	0.1747
XAWYOJ	ZrC36H38	561.924	1	5	0.1664	0.1567	0.2151	0.2445	0.1841	0.225	0.3063
XAWZEA	ZrC34Cl2H32N2	630.768	1	4	0.1426	0.2189	0.1901	0.2324	0.1871	0.0904	0.2928
XECNIE	Zr3C30Cl2H30O2	767.14	3	2.67	0.2727	0.1396	0.2217	0.2988	0.2065	0.1282	0.4398
XEDMEZ	ZrC54H62N2O4	894.324	1	6	0.2133	0.2465	0.1983	0.1156	0.3525	0.0821	0.3223
XEKKON	ZrC36H34P2	619.84	1	3	0.1335	0.1448	0.1295	0.1804	0.0672	0.0383	0.2722
XEKVOY	ZrC13Cl2H17N	349.41	1	7	0.129	0.1068	0.1788	0.1805	0.0798	0.0826	0.2219
XELPUD	ZrC39ClH53N2	676.541	1	7	0.1013	0.1387	0.0877	0.1508	0.0874	0.0558	0.2018
XELQAK	Zr2C58Cl2H66N4	1072.542	2	6	0.1494	0.1651	0.3715	0.1829	0.1598	0.3685	0.2931
XELQEO	Zr2C44Cl2H70N4	908.42	2	4	0.1544	0.1898	0.3847	0.2298	0.1938	0.3263	0.3408
XELQIS	Zr2C54Cl2H74N4	1032.562	2	7	0.1412	0.2381	0.1224	0.2552	0.1851	0.0833	0.3482
XELQOY	ZrC44H48N4	724.12	1	8	0.2746	0.1498	0.223	0.1753	0.2444	0.0934	0.3264
XEMNUA	ZrC34H46	545.966	1	3	0.1422	0.1542	0.1373	0.1818	0.0671	0.0235	0.2806
XEMPAI	Zr4C64H76	1210.208	4	3	0.2631	0.1799	0.24	0.2939	0.1899	0.0441	0.4664
XENXIX	ZrC54H58O2P2	892.228	1	3	0.1046	0.1287	0.0948	0.156	0.1059	0.0765	0.1994
XESDEE	ZrC24H36O3	463.773	1	5	0.135	0.2724	0.1277	0.2106	0.2596	0.0825	0.2808
XEVDUZ	ZrC37H66O7	714.152	1	7	0.1402	0.4372	0.1731	0.1507	0.477	0.0996	0.2029
XEVTAX	ZrC60Cl2H82N4	1021.468	1	4	0.2214	0.4418	0.0602	0.0823	0.2933	0.2102	0.2341
XEVZEF	ZrC34H48N4	604.01	1	6	0.203	0.1478	0.2201	0.1586	0.2673	0.0426	0.2734
XEVZIJ	ZrC36H52N4O2	664.062	1	6	0.239	0.2622	0.2109	0.0813	0.4181	0.0956	0.2217
XEXKAP	Zr2C52H86N2P4	1045.617	2	6	0.3155	0.146	0.2706	0.1222	0.3521	0.2473	0.3041
XEXPUM	ZrC34H46O	561.965	1	2	0.1966	0.1852	0.1894	0.2753	0.1264	0.0885	0.329
XEXQOJ	Zr2C60H102N2P4	1157.833	2	5	0.2547	0.204	0.237	0.1201	0.2951	0.24	0.2707
XIBLAV	ZrC33Cl2H37N	609.79	1	6	0.1413	0.1277	0.1699	0.3322	0.0964	0.0714	0.3963
XIFQAE	ZrC26H26N2	457.732	1	8	0.1826	0.1167	0.1395	0.2099	0.1447	0.1142	0.2994
XIGCOI	ZrC64H85NO3	1007.612	1	5	0.2385	0.3913	0.159	0.2006	0.2314	0.2077	0.2551
XIJFUR	ZrC42H30N4O6	777.948	1	8	0.2083	0.1132	0.1256	0.0687	0.2659	0.1496	0.2097
XILYIA	Zr2C36H40O6S2	815.278	2	8	0.5163	0.3117	0.5061	0.3234	0.4469	0.3821	0.6706
XILZOH	ZrC31Cl2H46O4	644.829	1	6	0.1099	0.0951	0.1075	0.0962	0.1354	0.0821	0.1464
XIWHAN	ZrC51H48NP	797.15	1	4	0.2865	0.1793	0.4316	0.1954	0.2996	0.1933	0.2327
XIWVEF	ZrC20H30N2	389.698	1	5	0.1864	0.2282	0.1802	0.4167	0.1819	0.0301	0.4253
XIXQOM	Zr2C76H120N4O2	1304.27	2	5	0.2079	0.247	0.2027	0.0445	0.1935	0.1488	0.2155
XIYLEY	ZrC35H42N2O	597.958	1	3	0.1357	0.144	0.1343	0.1805	0.0584	0.0551	0.2662
XIZCUE	ZrC18H40O6	443.736	1	6	0.1546	0.5008	0.3757	0.0688	0.5338	0.4045	0.1534
XOFKEI	ZrC62H48N4O5	1020.313	1	8	0.1784	0.1635	0.1336	0.3076	0.1839	0.1329	0.3157
XOFKIM	ZrC57H40N4O5	952.194	1	7	0.1465	0.3061	0.1793	0.2231	0.3355	0.0761	0.2752
XOFMEK	Zr2C94H62N8O4	1550.03	2	8	0.1741	0.4068	0.2442	0.1847	0.4526	0.1307	0.2392
XOGHOQ	ZrC130H98N8	1863.494	1	8	0.2496	0.4588	0.0936	0.1628	0.2443	0.2826	0.2452
XOJWOL	ZrC4Cl6H12N	378.071	1	6	0.3724	0.2821	0.3449	0.1995	0.2435	0.616	0.2096
XOLXIG	ZrC30Cl2H36N2	586.756	1	4	0.1701	0.1247	0.2174	0.1671	0.1287	0.108	0.2086
XOLXOM	Zr2C60Cl4H72N4	1173.512	2	6	0.2271	0.3352	0.2492	0.2481	0.289	0.1961	0.3887
XOLXUS	ZrC28Cl2H30O2	560.67	1	6	0.1492	0.1279	0.1915	0.1185	0.0869	0.0857	0.1629
XOLYAZ	ZrC30Cl2H34O4	620.722	1	5	0.2112	0.1368	0.3103	0.141	0.1562	0.1405	0.2276
XOLYED	ZrC29Cl2H33N	557.714	1	4	0.1379	0.1425	0.2656	0.2243	0.1163	0.1887	0.3166
XOPBIN	ZrC45Cl2H55NO3	820.063	1	6	0.282	0.2221	0.1457	0.123	0.2109	0.2636	0.3007
XOQSUR	ZrC25H27NO	448.721	1	2	0.1446	0.1249	0.2419	0.0569	0.0849	0.2383	0.1764
XOQWOP	ZrC47H65NO3	783.265	1	6	0.1816	0.2304	0.1051	0.1273	0.2225	0.1334	0.2312
XOQWUV	ZrC51H75NO3S	873.449	1	5	0.4549	0.2643	0.1585	0.1187	0.4274	0.3923	0.4573
XOSNIC	ZrC20H36P2	429.68	1	6	0.4542	0.1696	0.2251	0.1898	0.427	0.3272	0.5723
XOTKOH	ZrC26Cl2H26O2	532.616	1	6	0.115	0.076	0.1459	0.1364	0.0672	0.0796	0.1532
XOTKUN	ZrC26Cl2F2H24O2	568.597	1	6	0.1687	0.1316	0.1513	0.0756	0.0598	0.1091	0.1907
XOTLAU	ZrC28Cl2H32N2	558.702	1	6	0.1562	0.1847	0.1784	0.1416	0.1534	0.0714	0.2223
XOTNUR	Zr7C87H128O10	1972.539	7	2.86	0.2755	0.2218	0.1907	0.2737	0.1737	0.1853	0.463
XOTQIG	ZrC18Cl2H21N	413.497	1	4	0.1504	0.1204	0.1973	0.2999	0.0627	0.0886	0.3893
XOVDER	Zr2C10Cl8H24S4	738.59	2	4	0.3713	0.4251	0.2611	0.1863	0.4485	0.3444	0.3095
XOVFAP	ZrC6Cl4H12S3	413.366	1	4	0.3332	0.174	0.2342	0.1213	0.1748	0.2542	0.233
XOVFET	Zr2C3Cl11H8S	648.555	2	4	0.5324	0.3551	0.5168	0.2055	0.4266	0.6894	0.4296
XOVGUL	ZrC15H20P	322.523	1	7	0.3663	0.1356	0.3586	0.2267	0.3214	0.0209	0.5037
XOXPAB	Zr2C30Cl4H36	720.866	2	7	0.1313	0.1001	0.1719	0.2194	0.0658	0.0817	0.3232
XUCQUH	Zr2C38Cl4H48S2	893.17	2	3.5	0.1947	0.2256	0.2271	0.2728	0.1199	0.161	0.3964
XUCRIW	Zr2C48Cl4H58S2	1023.36	2	4	0.1982	0.2308	0.2134	0.2334	0.1068	0.1363	0.3212
XUFFOV	ZrC48H67NO2	781.293	1	5	0.2664	0.1523	0.2438	0.0633	0.3297	0.1506	0.2677
XUHCOS	ZrC28H24	451.724	1	4	0.2208	0.2214	0.1764	0.3355	0.1186	0.0786	0.4017
XUHWON	ZrC39Cl2H55N3O3	776.011	1	7	0.0972	0.2068	0.2456	0.0536	0.2062	0.197	0.096
XUKVAA	ZrC26F6H30	547.74	1	3	0.1455	0.1389	0.1618	0.1831	0.0592	0.0583	0.2307
XUKZAE	ZrC24H24S2	467.8	1	5	0.1419	0.1504	0.1592	0.4249	0.1045	0.0486	0.3988
XULHET	ZrC48F3H51O2	808.153	1	2	0.1943	0.1608	0.1721	0.1738	0.1126	0.1911	0.2401
XUNNEZ	ZrC35Cl2H42N4	680.873	1	5	0.1287	0.4566	0.2041	0.1665	0.4506	0.1315	0.1709
XUNNOJ	ZrC16Cl2H20	374.46	1	2	0.1431	0.1101	0.1917	0.1176	0.0773	0.099	0.1569
XUTBIY	ZrC60Cl2H84O2	999.454	1	5	0.2015	0.24	0.1835	0.0714	0.2087	0.0791	0.2118
XUTBOE	ZrC74H98O2	1110.82	1	4	0.2174	0.3037	0.2292	0.1013	0.2389	0.2049	0.2487
XUWYAQ	Zr3C39Cl6H84O18P6	1513.298	3	6	0.2357	0.3742	0.266	0.0886	0.355	0.2048	0.2331
XUXCIE	ZrC36Cl2H40N2O4	726.85	1	6	0.1813	0.1836	0.1637	0.0644	0.1978	0.1461	0.2129
YAJPOP	ZrC64H96O6	1052.69	1	6	0.1111	0.3652	0.158	0.1106	0.3786	0.139	0.1766
YAJRIK	ZrC26Cl2H24	498.602	1	6	0.1497	0.1163	0.1965	0.1761	0.0681	0.0811	0.2177
YAMKIJ	ZrC31Cl2H26	560.673	1	3	0.1716	0.1173	0.2195	0.1005	0.0701	0.0888	0.1993
YAMYUK	Zr2C36H52S2	731.38	2	3.5	0.3463	0.3152	0.2365	0.2035	0.1512	0.2846	0.4383
YAMYUK01	Zr4C72H104S4	1462.76	4	4	0.2904	0.3945	0.2172	0.2401	0.1953	0.243	0.4316
YAMZIY	ZrC43H64N2O4	764.219	1	6	0.1269	0.3523	0.1037	0.1109	0.3635	0.1028	0.1873
YAMZOE	Zr2C68H104N2O8	1260.034	2	6	0.2698	0.5098	0.1332	0.1073	0.4312	0.2417	0.2543
YANKAZ	Zr2C30H36O2S	643.124	2	1.5	0.2442	0.1867	0.2013	0.2428	0.1861	0.1337	0.3528
YANKED	Zr2C24H28O2S2	595.054	2	2	0.2298	0.1614	0.2306	0.3107	0.1341	0.0745	0.3833
YANSOW	ZrC16Cl2H18	372.444	1	8	0.1299	0.0938	0.1696	0.2705	0.0759	0.0821	0.3829
YANSUC	ZrC17Cl2H20	386.471	1	8	0.1215	0.1027	0.1638	0.2686	0.0878	0.0803	0.3701
YAPWOB	ZrC27H39NO	484.839	1	2	0.2093	0.2016	0.2114	0.1893	0.1422	0.0606	0.2737
YAPZIY	ZrC38Cl2H50	668.942	1	4	0.1446	0.1559	0.1693	0.0994	0.0723	0.0718	0.1484
YAPZOE	ZrC38Cl2H50	668.942	1	6	0.1538	0.1235	0.1836	0.2862	0.0734	0.0742	0.3843
YAPZUK	ZrC38Cl2H54	672.974	1	6	0.1731	0.1733	0.1892	0.1889	0.0644	0.069	0.247
YAQCIC	ZrC34ClH36P	602.31	1	8	0.1313	0.1428	0.2717	0.2931	0.0604	0.2243	0.2892
YAQCOI	ZrC58H62P2	912.306	1	8	0.1963	0.2757	0.1652	0.2373	0.123	0.1209	0.2329
YAQRUD	Zr2C60H56O4	1023.552	2	3.5	0.1558	0.1691	0.2143	0.3173	0.0987	0.148	0.4154
YAQSAK	ZrC28Cl2H22O2	552.606	1	4	0.1418	0.1332	0.1905	0.1839	0.0829	0.0907	0.2491
YARBAU	ZrC38Cl2H58	677.006	1	6	0.1369	0.1152	0.1645	0.2281	0.0609	0.0652	0.3491
YASNIP	ZrC22Cl2H34	460.638	1	2	0.1827	0.1538	0.2266	0.1385	0.0701	0.0931	0.1955
YATBUQ	ZrC24Cl2H22N4O2	560.59	1	6	0.231	0.1561	0.2384	0.0502	0.1834	0.1442	0.2243
YATGAC	ZrC21Cl2H18	432.499	1	5	0.1563	0.0932	0.1926	0.1459	0.0965	0.1114	0.1818
YATGEG	ZrC22Cl2H20	446.526	1	5	0.1435	0.0975	0.1919	0.1878	0.0772	0.1014	0.2726
YATGIK	Zr2C40Cl4H32	836.944	2	5	0.1668	0.1169	0.2138	0.203	0.0859	0.0958	0.2054
YAXKAJ	ZrC21Cl3H29	479.037	1	5	0.0904	0.0615	0.0947	0.1428	0.0752	0.0789	0.1674
YAXNEQ	Zr6C73H110O9	1679.018	6	5	0.2265	0.1994	0.0972	0.0595	0.0851	0.188	0.2265
YAYDEI	ZrC20H28N8	471.724	1	8	0.067	0.0969	0.1027	0.0351	0.1256	0.0559	0.0803
YAYDIM	ZrC60H44N8	968.292	1	8	0.0392	0.4902	0.0438	0.1547	0.4802	0.0331	0.1469
YAYYEC	ZrC26ClH23	462.144	1	5	0.1873	0.3519	0.3011	0.3758	0.3746	0.1767	0.4075
YECHUJ	ZrC22Cl2H18	444.51	1	6	0.1373	0.0984	0.1882	0.247	0.0765	0.0832	0.3291
YECJAR	ZrC30Cl2H22	544.63	1	4	0.1482	0.0798	0.1949	0.2944	0.0964	0.0803	0.3507
YECXOT	ZrC27H39NS	500.9	1	2	0.2085	0.1685	0.2225	0.1535	0.1211	0.0784	0.2908
YECYIO	ZrC28H37OS	512.887	1	1	0.1716	0.1527	0.1879	0.1514	0.1144	0.1274	0.2545
YEFHAS	Zr2C16Cl5H41P6	779.045	2	3	0.3353	0.1171	0.2996	0.439	0.323	0.1763	0.6208
YEFJEY	ZrC17Cl2H16	382.439	1	7	0.1488	0.1022	0.1922	0.324	0.0777	0.0889	0.3977
YEFJEY01	ZrC17Cl2H16	382.439	1	7	0.1433	0.0945	0.1874	0.3446	0.0799	0.0865	0.4146
YEGBIV	Zr4C40F12H60	1133.797	4	6.5	0.1286	0.0955	0.1083	0.149	0.085	0.1394	0.1959
YEHFAT	ZrC30Cl2H46	568.822	1	6	0.1422	0.1244	0.1434	0.1565	0.0506	0.0897	0.1725
YEHHID	ZrC56H78N2O4	934.474	1	6	0.1546	0.1795	0.1198	0.1076	0.1894	0.1176	0.224
YEJDAT	ZrC24Cl2F14H8	724.43	1	6	0.1257	0.1114	0.15	0.1212	0.047	0.0646	0.1326
YEKKAB	ZrC38H56N4O2	692.116	1	4	0.1062	0.1874	0.1236	0.0697	0.2052	0.0564	0.0935
YEQZAZ	Zr2C84Cl4F20H84N4O4	1917.836	2	6	0.2013	0.3681	0.1713	0.1891	0.3507	0.1928	0.2452
YERQAN	ZrC20H38N2	397.762	1	4	0.1454	0.2213	0.1322	0.1518	0.1569	0.0587	0.2062
YERVIE	ZrC34Cl2H26	596.706	1	4	0.1414	0.1716	0.204	0.1092	0.1034	0.1133	0.1307
YEVJOY	ZrC24H36	415.776	1	2	0.2107	0.1712	0.195	0.1842	0.0886	0.0308	0.2944
YEVKAP	Zr3C110H138O3	1781.983	3	4	0.2058	0.2571	0.242	0.2415	0.3194	0.2021	0.2572
YEVZII	ZrC50Cl2H62O2	857.168	1	7	0.1361	0.1821	0.1332	0.1513	0.0965	0.0863	0.2394
YEXNOE	Zr2C60Cl4H44	1089.26	2	4	0.2163	0.2629	0.1837	0.3493	0.1712	0.1882	0.4078
YEXNOE01	Zr2C60Cl4H44	1089.26	2	4	0.1431	0.1783	0.1833	0.338	0.1304	0.0902	0.3783
YEXNOE02	Zr2C60Cl4H44	1089.26	2	4	0.2171	0.1536	0.1836	0.3602	0.1317	0.1888	0.4187
YEXXOQ	ZrC20H26	357.652	1	8	0.2448	0.1683	0.2427	0.2814	0.0995	0.0136	0.3655
YIDCAQ	ZrC32F8H28N2	683.801	1	4	0.1527	0.1587	0.1441	0.4258	0.0876	0.0557	0.515
YIDCEU	ZrC32H36N2	539.878	1	4	0.1518	0.1692	0.1535	0.3362	0.0993	0.0428	0.4481
YIDCIY	ZrC32F10H24O2	721.75	1	6	0.1831	0.1576	0.1395	0.2937	0.173	0.1532	0.3598
YIDSUZ	Zr2C51Cl2H46O2	944.275	2	7	0.2116	0.3098	0.2913	0.2869	0.2586	0.2361	0.3247
YIHYUJ	ZrC27H26O	457.728	1	2	0.1372	0.1074	0.2232	0.1467	0.0572	0.2076	0.2205
YIMQAM	ZrC34H40	539.918	1	4	0.1693	0.1524	0.1633	0.2261	0.0887	0.0263	0.3488
YIMQEQ	ZrC50H54	746.206	1	4	0.1576	0.1299	0.1485	0.1946	0.0858	0.0322	0.3016
YIQWEA	ZrC18H24O2P2	425.56	1	2	0.1941	0.1607	0.1861	0.1786	0.1299	0.0255	0.3335
YIQWOK	ZrC24H36P2	477.724	1	2	0.2319	0.1516	0.1957	0.2113	0.1861	0.1487	0.3835
YIVWUV	ZrC22F10H10O2	587.528	1	6	0.1139	0.4038	0.1258	0.2483	0.3713	0.0682	0.2574
YIVYIM	ZrC41H33P	647.913	1	6	0.173	0.1274	0.2972	0.3028	0.0977	0.2193	0.3368
YIVYOS	ZrC51ClH49NP	833.608	1	5	0.1542	0.2578	0.2007	0.3314	0.1643	0.1608	0.3479
YIVZAF	ZrC43ClF10H29NP	907.344	1	3	0.319	0.3317	0.213	0.2987	0.1152	0.2793	0.2684
YIXCUD	Zr2C52H68	875.564	2	7.5	0.2001	0.4323	0.1765	0.2566	0.3472	0.0917	0.3631
YIXWIL	ZrC22F6H34N2O2	563.74	1	6	0.2932	0.1629	0.103	0.205	0.3079	0.2366	0.3584
YIZKUN	Zr2C32H48P2	677.132	2	0	0.2552	0.2154	0.2875	0.1385	0.242	0.0736	0.3257
YIZLAU	Zr2C44H60P2	833.36	2	2	0.2351	0.2146	0.2456	0.1605	0.2163	0.0646	0.2936
YOBXUI	ZrC28Cl4H24N2O2	653.536	1	6	0.3015	0.2537	0.1388	0.2178	0.1762	0.2695	0.2748
YOCHUT	ZrC27H29NO	474.759	1	3	0.1452	0.1609	0.1684	0.1755	0.0969	0.0774	0.245
YODBEZ	ZrC40Cl8H40N4O4	1015.608	1	8	0.1348	0.0665	0.1886	0.0416	0.1597	0.144	0.1583
YOGKAH	Zr2C56H66N8O	1049.647	2	7	0.2021	0.1648	0.3441	0.1748	0.2255	0.2557	0.3142
YOGMUC	ZrC20Cl2H26	428.552	1	7	0.1371	0.0949	0.1791	0.2572	0.0778	0.0825	0.3691
YOPHUG	ZrC17Cl2H20	386.471	1	7	0.1333	0.0924	0.174	0.2566	0.08	0.0858	0.3418
YOTFES01	ZrC20Cl2H16	418.472	1	6	0.1528	0.0949	0.1993	0.4863	0.0828	0.0909	0.5811
YOWYOZ	Zr2C88H96	1336.184	2	3	0.1697	0.1937	0.1857	0.2048	0.1142	0.1594	0.2717
YOYBIX	Zr2C62H70N2O2	1057.702	2	2	0.2397	0.111	0.172	0.193	0.2303	0.1918	0.3013
YOYBIX10	Zr2C62H70N2O2	1057.702	2	2	0.2397	0.111	0.172	0.193	0.2303	0.1918	0.3013
YOYPEI	ZrC36Cl2H48N2	670.918	1	6	0.1243	0.1251	0.2522	0.1129	0.0877	0.1785	0.1556
YOZDAS	ZrC19Cl2H22	412.509	1	7	0.1318	0.088	0.1694	0.2549	0.0813	0.0842	0.3498
YOZDEW	ZrC20Cl2H26	428.552	1	7	0.1261	0.0871	0.1662	0.2271	0.0727	0.0795	0.3214
YOZDIA	ZrC20Cl2H26	428.552	1	7	0.2017	0.0985	0.2464	0.2438	0.1536	0.0889	0.3837
YUHDAJ	ZrC83H92O4	1244.869	1	6	0.2102	0.2957	0.1104	0.204	0.2106	0.2244	0.2807
YUHFAL	ZrC62Cl2H70O4	1041.362	1	6	0.161	0.1912	0.1728	0.0719	0.1255	0.2407	0.167
YUHRUR	ZrC36H36N4	615.936	1	6	0.1377	0.2273	0.1599	0.1817	0.2882	0.0464	0.2044
YUHXOR	ZrC57H50N4	882.279	1	6	0.3826	0.2095	0.3588	0.1895	0.3972	0.1474	0.3404
YUPVEK	ZrC20H30S3	457.864	1	0	0.2499	0.1505	0.263	0.1782	0.1611	0.0497	0.3631
YUVDAW	ZrC31H45NS2	587.052	1	2	0.2015	0.1688	0.2262	0.1714	0.1619	0.1201	0.315
YUVPEK	ZrC20Cl2H23N	439.535	1	5	0.1474	0.1323	0.1415	0.1552	0.0498	0.0317	0.2288
YUWDUP	ZrC47Cl2H40O2P2	860.907	1	2	0.1252	0.3034	0.1205	0.1264	0.2868	0.0986	0.1659
YUWFAX	ZrC28ClH24OP	534.147	1	8	0.1679	0.1538	0.1356	0.1511	0.1533	0.1273	0.1872
YUXRAL	ZrC76H78O4	1146.68	1	5	0.2029	0.2726	0.1645	0.1828	0.2291	0.1684	0.2146
ZACFAK	Zr2C32H60S6	819.64	2	2	0.2115	0.3362	0.1911	0.1966	0.2269	0.0948	0.26
ZACFEO	Zr2C26H48O6	639.112	2	4	0.2738	0.3796	0.2464	0.1325	0.4588	0.1122	0.3036
ZACLIY	ZrC38Cl2H34N2O4	744.824	1	6	0.0959	0.0822	0.0999	0.0488	0.1315	0.0728	0.0975
ZAFWOS	ZrC24Cl2H34	484.66	1	8	0.152	0.1259	0.1816	0.2357	0.0826	0.0717	0.344
ZAKNII	ZrC26H27P	461.7	1	2	0.1937	0.1339	0.2332	0.1533	0.1398	0.1508	0.2661
ZAPCEY	ZrC36H32N2	583.89	1	2	0.2445	0.1387	0.2451	0.0469	0.2486	0.0829	0.2533
ZASDII	Zr3C16H24S18	1067.12	3	0	0.3436	0.0763	0.36	0.0933	0.356	0.0229	0.3575
ZASDOO	Zr4C28H48O14S10	1294.174	4	5	0.2849	0.1808	0.1702	0.1073	0.339	0.1699	0.2852
ZAWTEW	ZrC24H32	411.744	1	9	0.1738	0.1536	0.1656	0.2215	0.0802	0.0222	0.3482
ZAWTIA	ZrC14H16	275.506	1	4	0.2126	0.1652	0.2099	0.2443	0.062	0.0236	0.3884
ZAZZOR	ZrC15ClH25O8	460.031	1	8	0.4001	0.1448	0.2507	0.2915	0.3874	0.3853	0.4752
ZEFZOZ	ZrC26H24	427.702	1	2	0.1906	0.1218	0.6158	0.2023	0.1173	0.5013	0.3113
ZEGJUS	Zr2C68Cl4H94N4O2	1323.774	2	4	0.2947	0.2846	0.3876	0.1171	0.4123	0.181	0.3429
ZEHXEP	ZrC26Cl2H28	502.634	1	6	0.1342	0.0942	0.1777	0.3401	0.0765	0.084	0.4144
ZEHXIT	ZrC26Cl4H28	573.534	1	6	0.1492	0.1344	0.2136	0.2698	0.1209	0.1185	0.3592
ZEJQOW	ZrC60H56O	884.331	1	6	0.2088	0.3384	0.0896	0.2948	0.2111	0.1747	0.3138
ZEJQUC	Zr2C86Cl4H78O2	1467.816	2	6	0.2774	0.3462	0.2169	0.1784	0.1968	0.2943	0.2786
ZEJZOF	ZrC20F4H16N4	479.594	1	8	0.128	0.0644	0.1226	0.0416	0.1172	0.0631	0.1151
ZEKZUN	Zr4C107H120	1771.033	4	2.75	0.3084	0.4555	0.1854	0.4105	0.2273	0.2436	0.499
ZELNEL	ZrC15H16	287.517	1	10	0.2134	0.1356	0.2079	0.1038	0.0916	0.0206	0.2182
ZEPVUL	ZrC15H15	286.509	1	0	0.2494	0.1722	0.2482	0.0429	0.08	0.004	0.2402
ZEQBAY	ZrC14Cl2H22N4	408.482	1	4	0.3072	0.0617	0.2954	0.1483	0.3088	0.0819	0.4201
ZEQBEC	ZrC28H36N4	519.848	1	6	0.2404	0.1616	0.2384	0.1783	0.2309	0.0504	0.3124
ZEQBOM	ZrC16Cl2H29N5	453.567	1	5	0.2136	0.1325	0.2033	0.2975	0.2225	0.0943	0.4481
ZEXBIN	Zr2C32H38	605.104	2	3	0.4641	0.1649	0.3929	0.2153	0.4136	0.0842	0.5698
ZEYFEO	ZrC27Cl2H20	506.581	1	7	0.1155	0.0671	0.1664	0.2674	0.0763	0.0749	0.3355
ZEYSEB	Zr2C40Cl4H36	840.976	2	7	0.2075	0.0983	0.2492	0.2697	0.1489	0.0974	0.3895
ZIDGAU	ZrC18Cl2H26	404.53	1	4	0.1613	0.1202	0.2137	0.2315	0.0702	0.0916	0.3715
ZIDGAU01	ZrC18Cl2H26	404.53	1	4	0.1621	0.1289	0.2151	0.2256	0.0633	0.0921	0.3631
ZIHYAQ	ZrC21ClH31	410.153	1	5	0.1682	0.1514	0.1815	0.1726	0.0637	0.0581	0.287
ZIHZUO	Zr2C77H118N2O8	1382.245	2	6	0.3924	0.2839	0.1911	0.0518	0.4398	0.3102	0.3964
ZILWOG	ZrC40Cl2H44	686.916	1	4	0.1179	0.1832	0.1568	0.1665	0.1535	0.0824	0.2005
ZIMXUO	ZrC22H20O2	407.624	1	4	0.1617	0.1487	0.1686	0.1871	0.0779	0.0762	0.1964
ZIMXUO01	ZrC22H20O2	407.624	1	4	0.1369	0.267	0.1411	0.087	0.2465	0.0731	0.1467
ZIMYAV	ZrC32H40O2	547.894	1	2	0.1557	0.2535	0.1536	0.2085	0.2215	0.0873	0.2565
ZIMYEZ	ZrC32H40S2	580.016	1	0	0.2138	0.1194	0.2065	0.1803	0.1389	0.1276	0.3241
ZIQCUX	Zr2C72H76N4O8	1307.868	2	6	0.1358	0.2311	0.4732	0.0634	0.3276	0.4343	0.1511
ZIRRUN	ZrC25ClH24NO	481.147	1	8	0.215	0.1624	0.2205	0.1996	0.2394	0.0887	0.2085
ZIRSEY	ZrC34F3H32NO5S	714.911	1	3	0.2593	0.2911	0.2018	0.2238	0.2778	0.1835	0.3549
ZISBIM	ZrC38ClH59P	673.538	1	2	0.2086	0.2373	0.2799	0.1676	0.1761	0.1526	0.2349
ZITHOC	ZrC18Cl2F3H29N2	492.563	1	5	0.0951	0.1348	0.1062	0.1391	0.0937	0.0858	0.185
ZITSIE	ZrC32Cl2H50	596.876	1	4	0.1308	0.1268	0.1602	0.1617	0.0587	0.0778	0.1899
ZOBNUB	ZrC34Cl2H30	600.738	1	5	0.1903	0.1401	0.2168	0.2429	0.0906	0.0745	0.3941
ZOJNEU	ZrC78H106NO12	1340.925	1	6	0.1498	0.3227	0.1635	0.0829	0.2679	0.2334	0.1922
ZOJRIZ	ZrC24Cl2H30O4	544.624	1	6	0.1484	0.0809	0.1388	0.1015	0.1308	0.1167	0.1662
ZOJROF	ZrC17Cl5H25O3	545.858	1	6	0.1431	0.0723	0.1464	0.0895	0.153	0.1559	0.1607
ZOJVAV	Zr2C29Cl2F7H44N	793.015	2	6	0.2122	0.1644	0.274	0.2291	0.177	0.3526	0.2956
ZOPREB	Zr4C47Cl4F8H68	1291.744	4	7	0.1388	0.1913	0.1118	0.1949	0.1502	0.1197	0.2617
ZOPRIF	Zr4C47Cl6F6H68	1324.647	4	6	0.1893	0.1899	0.2193	0.1665	0.1546	0.1594	0.2484
ZOPROL	Zr2C44Cl2F2H67	887.365	2	2	0.1732	0.1421	0.2145	0.1783	0.075	0.1014	0.2027
ZOWYER	ZrC21H27N	384.678	1	3	0.1788	0.145	0.1708	0.2236	0.0661	0.019	0.3609
ZOZHEB	ZrC8Cl4H16O2	377.238	1	6	0.11	0.0838	0.1696	0.088	0.1037	0.1123	0.1154
ZUBTEV	Zr2C38H38N2O3	753.181	2	3	0.1879	0.2146	0.2058	0.25	0.1939	0.0815	0.3739
ZUJLOF	Zr2Br4C20H20	762.444	2	7	0.3506	0.1262	0.3943	0.2136	0.3335	0.1312	0.3696
ZUJLUL	ZrC17Cl5H21	493.829	1	8	0.12	0.0903	0.1675	0.1744	0.0743	0.0896	0.2081
ZZZSXM01	ZrC32F12H16O8S4	975.917	1	8	0.1594	0.1533	0.1918	0.3089	0.1608	0.0874	0.351
